# Supplementary material for: Loss of nephric augmenter of liver regeneration facilitates acute kidney injury via ACSL4‐mediated ferroptosis
Source: J Cell Mol Med. 2023 Dec 13;28(3):e18076. doi: 10.1111/jcmm.18076 (PMC10844764; doi:10.1111/jcmm.18076)
Supplement: Supplementary file 5 — Table S1. [file JCMM-28-e18076-s007.xlsx]

## Sheet: SupplementaryTab.1
AccID	log2FC	Pvalue	FDR	Ctrl+I/R	Ctrl+I/R	Ctrl+I/R	Ctrl	Ctrl	Ctrl	Symbol
ENSMUSG00000032411	-0.332431	0.0134795	0.0499881	1214	1034	1045	1486	1227	1309	Tfdp2
ENSMUSG00000022706	0.380322	0.0134569	0.0499142	589	606	400	411	378	380	Mrpl40
ENSMUSG00000035048	-0.392733	0.0134546	0.0499142	860	563	573	887	710	914	Anapc13
ENSMUSG00000020476	0.360679	0.013447	0.0498971	1015	1095	713	812	618	682	Dbnl
ENSMUSG00000103133	-1.2475	0.0134413	0.0498861	10	13	8	28	21	22	Gm37303
ENSMUSG00000019787	-1.58534	0.0134249	0.049835	12	2	13	23	26	30	Trdn
ENSMUSG00000077737	3.47895	0.0134154	0.0498094	15	5	4	1	0	1	Snord72
ENSMUSG00000000056	-0.608889	0.0134067	0.0498041	852	667	1074	1425	1179	1333	Narf
ENSMUSG00000007739	0.287257	0.0134091	0.0498041	3203	3103	2170	2433	1900	2325	Cct4
ENSMUSG00000063730	-0.803935	0.0134113	0.0498041	1768	978	2393	3367	2311	3399	Hsd3b2
ENSMUSG00000066621	-0.324639	0.0134038	0.0498041	602	531	474	748	585	611	Tecpr1
ENSMUSG00000091037	-3.13797	0.01339	0.0497647	0	1	2	3	10	13	Gm17661
ENSMUSG00000043716	0.294945	0.0133823	0.0497459	10014	9614	6901	6998	6124	7553	Rpl7
ENSMUSG00000068323	-1.40808	0.0133628	0.0496834	17	6	11	37	33	16	Slc4a5
ENSMUSG00000003518	0.519822	0.0133269	0.0495597	1852	2483	1198	1239	1118	1313	Dusp3
ENSMUSG00000061171	-1.77612	0.0132877	0.0494238	11	2	3	20	15	16	Slc38a11
ENSMUSG00000068417	3.99162	0.0132761	0.0493905	4	5	8	0	0	1	Pnp2
ENSMUSG00000052921	-0.465372	0.0132653	0.04936	295	217	147	307	268	283	Arhgef15
ENSMUSG00000015542	-0.456067	0.0132587	0.0493455	296	212	228	346	263	367	Nat9
ENSMUSG00000084808	-1.36421	0.0132498	0.049322	11	8	14	40	27	17	9430091E24Rik
ENSMUSG00000028494	1.29391	0.0132413	0.0493001	4021	5337	1246	1164	1192	1629	Plin2
ENSMUSG00000098814	3.8232	0.0131997	0.0491553	21	10	1	0	0	2	Igkv19-93
ENSMUSG00000097286	-0.719789	0.0131956	0.0491495	64	55	72	99	88	121	Gm26684
ENSMUSG00000025912	0.716987	0.0131738	0.0490782	100	149	97	72	53	80	Mybl1
ENSMUSG00000020329	-0.366321	0.0131388	0.0489576	559	467	428	662	480	671	Polrmt
ENSMUSG00000031934	1.12234	0.0131279	0.0489268	84	89	27	24	36	24	Panx1
ENSMUSG00000029538	0.388599	0.0131211	0.048911	649	621	396	471	365	378	Srsf9
ENSMUSG00000027684	-0.521241	0.0131035	0.0488554	953	705	964	1531	1056	1128	Mecom
ENSMUSG00000038828	0.317184	0.0131028	0.0488554	1455	1357	1045	1084	803	1095	Tmem214
ENSMUSG00000028186	4.59275	0.013084	0.0488022	3	9	2	0	0	0	Uox
ENSMUSG00000032786	0.646975	0.0130732	0.0487714	3696	6319	5215	3922	2287	3542	Alas1
ENSMUSG00000061904	-0.295933	0.0130699	0.0487688	14859	11710	11662	16591	13051	15767	Slc25a3
ENSMUSG00000036087	-0.259526	0.0130628	0.0487523	1559	1333	1129	1656	1355	1615	Slain2
ENSMUSG00000041841	0.371847	0.0129978	0.0485191	1114	1222	850	828	664	880	Rpl37
ENSMUSG00000051022	1.06989	0.0129967	0.0485191	42	33	33	13	20	16	Hs3st1
ENSMUSG00000117935	0.998492	0.0129802	0.0484729	40	49	33	25	19	15	Gm8717
ENSMUSG00000034867	0.39841	0.0129774	0.0484719	687	706	463	516	432	398	Ankrd27
ENSMUSG00000035278	0.45798	0.0129755	0.0484719	343	335	202	208	188	212	Plekhj1
ENSMUSG00000008333	0.337182	0.0129719	0.048471	587	534	398	404	338	409	Snrpb2
ENSMUSG00000021559	-0.325846	0.0129653	0.0484558	1314	1279	863	1574	1277	1289	Dapk1
ENSMUSG00000015970	0.342538	0.012939	0.0483675	8351	9418	7394	7165	5974	6105	Chdh
ENSMUSG00000041779	0.480215	0.0129326	0.048353	296	233	179	205	128	154	Tram2
ENSMUSG00000044757	1.01868	0.0129196	0.0483205	47	38	27	22	12	19	Gm6430
ENSMUSG00000097073	-1.08243	0.0129213	0.0483205	30	13	27	65	43	37	9430037G07Rik
ENSMUSG00000033916	0.287211	0.0129116	0.0483035	2124	1798	1335	1425	1263	1411	Chmp2a
ENSMUSG00000055917	0.398522	0.0128789	0.0481907	568	570	351	394	329	353	Zfp277
ENSMUSG00000049409	-1.56004	0.0128633	0.0481422	11	5	7	27	10	29	Prokr1
ENSMUSG00000024575	-2.40943	0.0128595	0.0481374	81	4	36	151	206	233	Pde6a
ENSMUSG00000040048	-0.417764	0.0128462	0.0480974	2529	1677	2031	2916	2307	2855	Ndufb10
ENSMUSG00000075702	-0.691012	0.0128293	0.0480436	358	138	189	372	296	378	Selenom
ENSMUSG00000020283	-0.336607	0.0128145	0.0479978	889	653	589	876	779	914	Pex13
ENSMUSG00000043168	-0.852399	0.0128068	0.0479788	97	40	80	139	133	106	4930426D05Rik
ENSMUSG00000021694	0.592358	0.0127988	0.0479582	131	98	95	69	64	73	Ercc8
ENSMUSG00000090877	0.57815	0.0127848	0.0479153	333	490	320	318	199	233	Hspa1b
ENSMUSG00000082896	2.2365	0.0127757	0.0478911	17	11	7	2	1	4	Gm5844
ENSMUSG00000021809	-0.478049	0.012764	0.0478566	309	211	234	335	346	324	Nudt13
ENSMUSG00000020922	0.34898	0.0127601	0.0478518	546	555	438	438	338	392	Lsm12
ENSMUSG00000027828	0.24767	0.0127555	0.047844	6152	5443	4513	4493	3976	4546	Ssr3
ENSMUSG00000076586	4.68183	0.0127275	0.0477486	11	4	1	0	0	0	Igkv8-21
ENSMUSG00000032221	1.00227	0.0126934	0.0476301	37	47	34	22	19	16	Mns1
ENSMUSG00000034485	-0.346333	0.0126921	0.0476301	1403	1043	1093	1634	1326	1385	Uaca
ENSMUSG00000022702	0.545934	0.0126837	0.047613	172	154	107	117	83	84	Hira
ENSMUSG00000027312	-0.303826	0.0126828	0.047613	1622	1466	1379	1993	1593	1763	Atrn
ENSMUSG00000051726	-0.987205	0.0126813	0.047613	35	16	20	41	45	47	Kcnf1
ENSMUSG00000053580	-0.473902	0.0126582	0.0475456	1813	1371	1819	2500	2063	2254	Tanc2
ENSMUSG00000026260	-0.369237	0.0126556	0.0475456	3308	2348	2600	3703	2944	3673	Ndufa10
ENSMUSG00000032312	0.398235	0.0126337	0.0474727	831	862	513	595	483	517	Csk
ENSMUSG00000072704	-0.29938	0.0126212	0.0474353	2002	1774	1358	1997	1932	2089	Smim10l1
ENSMUSG00000022099	-0.547353	0.0125836	0.0473037	2095	1469	2237	3027	2460	2878	Dmtn
ENSMUSG00000040950	0.658799	0.01257	0.0472619	110	81	92	67	48	59	Mgl2
ENSMUSG00000087256	-1.05247	0.0125233	0.0470957	38	16	19	42	38	63	Gm15990
ENSMUSG00000027864	0.537622	0.0125139	0.0470701	396	532	304	330	213	279	Ptgfrn
ENSMUSG00000045071	-0.414184	0.0125008	0.0470302	294	308	241	415	345	324	E130308A19Rik
ENSMUSG00000068735	0.791363	0.0124938	0.0470134	244	299	122	179	82	108	Trp53i11
ENSMUSG00000038544	0.405924	0.0124896	0.047007	311	318	242	224	188	221	Inip
ENSMUSG00000022014	0.78209	0.0124572	0.0468946	121	88	83	79	49	36	Epsti1
ENSMUSG00000040943	-0.605772	0.012453	0.0468882	1049	671	1083	1567	1405	1213	Tet2
ENSMUSG00000028470	-0.439786	0.012445	0.0468675	1347	783	907	1428	1180	1338	Hint2
ENSMUSG00000030654	-0.389064	0.0124446	0.0468675	8703	5468	6084	9228	7394	8868	Arl6ip1
ENSMUSG00000027009	0.754622	0.0124332	0.0468417	403	340	149	132	187	165	Itga4
ENSMUSG00000040548	-0.267795	0.0124207	0.0468043	1894	1630	1448	2026	1769	1963	Tex2
ENSMUSG00000023972	0.451658	0.0124003	0.0467506	308	303	205	234	155	185	Ptk7
ENSMUSG00000059022	-0.670671	0.0124028	0.0467506	181	80	111	203	173	188	Kcp
ENSMUSG00000086240	1.05971	0.012404	0.0467506	48	35	25	19	17	13	Gm7846
ENSMUSG00000035992	-0.31876	0.0123925	0.0467357	1900	1393	1170	1822	1664	1800	Fnip1
ENSMUSG00000046434	0.442323	0.0123919	0.0467357	1853	1947	1045	1146	1023	1203	Hnrnpa1
ENSMUSG00000067931	0.609675	0.0123871	0.046734	254	309	146	159	144	137	Zfp948
ENSMUSG00000051341	0.562843	0.0123773	0.0467067	216	240	133	128	128	122	Zfp52
ENSMUSG00000058655	-0.284949	0.0123757	0.0467067	8623	6581	5325	8555	6867	8425	Eif4b
ENSMUSG00000024927	0.553432	0.0123193	0.0465062	928	892	408	529	409	488	Rela
ENSMUSG00000097164	-0.466597	0.0123152	0.0465003	296	197	184	286	284	318	Cep83os
ENSMUSG00000022561	0.348748	0.0123075	0.0464932	701	705	546	541	408	532	Gpaa1
ENSMUSG00000033543	0.337068	0.0123088	0.0464932	778	727	522	521	467	544	Gtf2a2
ENSMUSG00000038489	0.400827	0.0123108	0.0464932	990	1081	718	711	551	770	Polr2l
ENSMUSG00000020917	0.24381	0.0122969	0.046474	4310	3793	2904	3336	2654	2914	Acly
ENSMUSG00000086583	0.331537	0.0122983	0.046474	809	700	512	531	457	543	Gm15500
ENSMUSG00000030533	0.399806	0.0122907	0.046464	799	847	617	692	475	494	Unc45a
ENSMUSG00000028945	0.273206	0.0122638	0.0463717	1666	1475	1110	1266	1005	1097	Rheb
ENSMUSG00000085399	-0.780312	0.0122546	0.0463464	39	45	27	62	60	60	Foxd2os
ENSMUSG00000041193	-0.457822	0.0121783	0.0460673	290	242	223	360	252	392	Pla2g5
ENSMUSG00000039542	0.908244	0.0121688	0.0460406	138	307	111	108	75	103	Ncam1
ENSMUSG00000036223	1.51494	0.0121589	0.0460125	29	27	16	6	4	14	Ska1
ENSMUSG00000035868	-0.629244	0.0121539	0.0460026	67	70	55	97	97	91	Zfp983
ENSMUSG00000003033	0.323718	0.0121472	0.0459868	1008	1036	763	752	662	740	Ap1m1
ENSMUSG00000026070	1.46234	0.0121468	0.0459868	45	34	11	12	11	7	Il18r1
ENSMUSG00000024294	-0.291812	0.0121386	0.0459728	2193	1855	1634	2384	2177	2109	Mib1
ENSMUSG00000097061	-0.684106	0.0121339	0.0459643	148	74	69	142	148	147	9330151L19Rik
ENSMUSG00000089736	-0.852594	0.0121142	0.0458988	36	28	20	51	47	46	Tgfbr3l
ENSMUSG00000073902	1.10859	0.0121068	0.0458801	140	81	34	53	23	34	Gm1966
ENSMUSG00000022280	0.27175	0.0120913	0.0458306	1683	1514	1123	1248	1034	1140	Rnf19a
ENSMUSG00000020151	-1.25259	0.012082	0.0458065	15	8	16	31	34	25	Ptprr
ENSMUSG00000021363	4.04679	0.0120825	0.0458065	11	3	5	0	0	1	Mak
ENSMUSG00000025064	1.74717	0.0120574	0.04573	24	40	13	13	7	2	Col17a1
ENSMUSG00000032437	0.24793	0.0120442	0.0456894	3623	3353	2777	2864	2338	2714	Stt3b
ENSMUSG00000035623	-0.358618	0.0120412	0.0456872	914	699	555	942	877	817	Rsf1
ENSMUSG00000037253	0.460097	0.0120391	0.0456872	840	972	527	560	494	563	Mex3c
ENSMUSG00000021336	-0.93944	0.0120354	0.0456837	44	66	21	96	75	67	Slc17a4
ENSMUSG00000030048	-4.58757	0.0120268	0.0456605	0	0	0	4	2	7	Gkn3
ENSMUSG00000060680	0.802689	0.0120237	0.0456578	169	111	64	67	43	75	Gm8894
ENSMUSG00000044098	-0.398078	0.0120091	0.0456118	581	458	342	560	577	582	Rsbn1
ENSMUSG00000034880	-0.353639	0.0119843	0.0455268	644	567	538	734	648	777	Mrpl34
ENSMUSG00000039765	-0.329351	0.0119811	0.0455237	548	430	388	618	491	540	Cc2d2a
ENSMUSG00000059554	-0.459487	0.0119493	0.0454123	252	168	163	262	242	260	Ccdc28a
ENSMUSG00000049038	-0.616137	0.0119352	0.0453678	155	85	104	165	149	190	Mterf2
ENSMUSG00000027130	-0.448254	0.0119264	0.0453435	1023	708	889	1223	1030	1221	Slc12a6
ENSMUSG00000019817	-0.43885	0.0119152	0.0453102	327	296	232	350	391	361	Plagl1
ENSMUSG00000067199	-1.34659	0.0119013	0.0452664	17	8	6	30	24	20	Frat1
ENSMUSG00000028786	-1.34076	0.0118967	0.0452582	21	7	8	31	20	35	Tmem54
ENSMUSG00000053617	-0.359127	0.011882	0.0452116	601	510	459	763	602	577	Sh3pxd2a
ENSMUSG00000035310	0.470186	0.0118717	0.0451815	475	378	353	249	297	283	Lin54
ENSMUSG00000021039	-0.277704	0.0118659	0.0451685	1333	1073	909	1356	1182	1305	Snw1
ENSMUSG00000023075	0.315465	0.0118569	0.0451484	793	740	628	628	509	539	Akirin1
ENSMUSG00000026490	-0.263183	0.0118553	0.0451484	1793	1447	1259	1915	1564	1702	Cdc42bpa
ENSMUSG00000059970	-0.604451	0.0118581	0.0451484	128	132	141	257	173	171	Hspa2
ENSMUSG00000061461	-0.381633	0.0118548	0.0451484	622	451	478	692	570	687	Smim20
ENSMUSG00000027624	-0.310745	0.011837	0.0451044	1156	1165	965	1455	1209	1277	Epb41l1
ENSMUSG00000030279	-0.378825	0.0118288	0.0450827	603	498	527	765	617	674	C2cd5
ENSMUSG00000027422	0.371125	0.011811	0.0450238	5100	4699	2825	3492	2664	3109	Rrbp1
ENSMUSG00000051550	-0.433957	0.0118082	0.0450223	262	209	161	299	219	299	Zfp579
ENSMUSG00000028583	0.760212	0.0117442	0.0447874	266	249	102	132	79	132	Pdpn
ENSMUSG00000095788	1.75921	0.011742	0.0447874	29	17	9	6	6	3	Sirpb1a
ENSMUSG00000029675	-0.514002	0.0117247	0.0447314	249	178	214	357	233	304	Eln
ENSMUSG00000091478	-0.50441	0.0117152	0.0447041	807	465	611	924	724	934	Gm10039
ENSMUSG00000026494	0.522372	0.0117082	0.0446865	178	177	152	119	93	130	Kif26b
ENSMUSG00000000673	-0.690725	0.0116802	0.044589	1800	791	1566	2333	1998	2208	Haao
ENSMUSG00000102615	-1.12388	0.0116218	0.0443749	38	12	36	70	59	54	Gm37844
ENSMUSG00000024851	0.541041	0.0116103	0.0443401	463	356	244	312	171	216	Pitpnm1
ENSMUSG00000022439	1.16147	0.0115996	0.0443082	99	76	24	36	26	20	Parvg
ENSMUSG00000046721	0.36453	0.0115959	0.0443034	1469	1439	927	967	833	1037	Rpl14-ps1
ENSMUSG00000097636	1.68394	0.0115861	0.0442749	29	15	11	5	4	7	Mirt1
ENSMUSG00000035545	-0.276031	0.0115654	0.0442046	2704	2122	1786	2827	2378	2444	Leng8
ENSMUSG00000029405	0.252722	0.0115583	0.0441869	2985	2751	2078	2257	1898	2127	G3bp2
ENSMUSG00000024799	-0.560685	0.0115301	0.0440879	154	115	111	238	136	170	Tm7sf2
ENSMUSG00000038801	-2.49978	0.0115241	0.0440741	3	0	3	9	8	16	Scgb1c1
ENSMUSG00000030929	0.45377	0.0115185	0.0440617	292	260	194	169	176	173	Eri2
ENSMUSG00000028452	0.314938	0.011515	0.0440587	5043	5431	3940	3995	3245	3934	Vcp
ENSMUSG00000039328	0.670592	0.0115139	0.0440587	115	144	79	73	64	66	Rnf122
ENSMUSG00000112030	3.10175	0.0115154	0.0440587	9	14	4	1	0	2	Gm35189
ENSMUSG00000018899	0.694342	0.0115039	0.0440448	766	696	275	410	309	281	Irf1
ENSMUSG00000028796	0.384053	0.0115047	0.0440448	922	933	596	706	538	553	Phc2
ENSMUSG00000014550	-0.348809	0.0114998	0.0440439	638	564	527	840	615	682	Rbsn
ENSMUSG00000051910	-0.534184	0.0114934	0.0440284	912	665	922	1448	1048	1071	Sox6
ENSMUSG00000093606	-1.20644	0.0114806	0.0439884	35	9	26	45	55	54	B130034C11Rik
ENSMUSG00000053414	0.537015	0.0114392	0.0438389	253	244	253	185	130	192	Hunk
ENSMUSG00000022651	1.79837	0.0114359	0.0438353	25	37	11	6	2	12	Retnlg
ENSMUSG00000050640	-0.448424	0.0114339	0.0438353	322	212	214	377	298	303	Tmem150c
ENSMUSG00000041921	-0.347888	0.0114304	0.0438321	714	545	532	766	645	782	Metap1d
ENSMUSG00000107756	-1.70185	0.0114223	0.04381	4	4	7	16	15	17	Gm44164
ENSMUSG00000035203	-0.28641	0.0114121	0.0437801	2073	1760	1573	2406	1764	2205	Epn1
ENSMUSG00000068740	-0.362434	0.0114067	0.0437681	1840	1517	1561	2418	1671	2078	Celsr2
ENSMUSG00000004268	0.301791	0.0113906	0.0437155	848	780	590	634	520	571	Emg1
ENSMUSG00000036095	-0.814014	0.0113893	0.0437155	43	32	35	55	65	65	Dgkb
ENSMUSG00000054836	0.747098	0.0113677	0.0436454	84	115	68	62	42	50	Elp6
ENSMUSG00000025789	2.2201	0.0113546	0.0436041	16	33	8	9	1	2	St8sia2
ENSMUSG00000034773	1.70091	0.0113504	0.043597	30	30	24	4	3	18	Hrob
ENSMUSG00000024068	0.400801	0.0113469	0.0435923	535	599	394	407	332	373	Spast
ENSMUSG00000032890	1.87353	0.0113464	0.0435923	21	33	12	8	8	1	Rims3
ENSMUSG00000100039	-1.5105	0.0113409	0.0435872	13	4	8	19	27	21	Gm28959
ENSMUSG00000021699	-0.560337	0.011331	0.043558	412	321	416	497	560	588	Pde4d
ENSMUSG00000021065	0.330675	0.0113038	0.0434625	2437	2335	1543	1639	1487	1648	Fut8
ENSMUSG00000031429	0.396549	0.0112991	0.0434534	467	477	327	319	271	335	Psmd10
ENSMUSG00000103735	-0.955389	0.0112597	0.0433108	31	18	23	51	45	38	Gm38317
ENSMUSG00000100183	-2.71914	0.0112554	0.0433031	1	1	2	12	8	6	Gm28512
ENSMUSG00000042613	-0.361964	0.0112479	0.0432844	2043	1645	1751	2644	1961	2203	Pbxip1
ENSMUSG00000117994	1.41751	0.0112482	0.0432844	23	36	16	12	8	7	Gm5820
ENSMUSG00000037010	0.44897	0.0112396	0.0432693	624	671	410	497	329	375	Apln
ENSMUSG00000042043	0.299533	0.0112042	0.0431508	1722	1473	1198	1148	1031	1235	Tbca
ENSMUSG00000063727	-1.67776	0.0112066	0.0431508	4	5	6	17	14	16	Tnfrsf11b
ENSMUSG00000079560	-0.505373	0.0112059	0.0431508	123	118	95	179	126	156	Hoxa3
ENSMUSG00000094930	5.2109	0.011203	0.0431508	20	4	0	0	0	0	Igkv6-25
ENSMUSG00000089678	-0.63709	0.0111909	0.043126	1884	809	1324	2057	1859	2073	Agxt2
ENSMUSG00000097930	-0.830847	0.0111782	0.0430859	133	65	140	237	151	209	C330002G04Rik
ENSMUSG00000026999	0.610793	0.0111733	0.0430758	172	209	136	104	89	133	Nup35
ENSMUSG00000025776	-0.868774	0.0111309	0.0429289	40	26	23	54	54	46	Crispld1
ENSMUSG00000052821	1.23719	0.0111329	0.0429289	76	31	23	21	15	15	Cysltr1
ENSMUSG00000020453	-0.369432	0.0111257	0.0429272	439	418	378	564	438	546	Patz1
ENSMUSG00000087444	-1.22365	0.0111278	0.0429272	31	9	12	38	38	37	Gm5475
ENSMUSG00000050530	0.404903	0.0111006	0.04284	1157	1180	687	819	645	710	Fam171a1
ENSMUSG00000063200	0.29811	0.0110969	0.0428344	1235	1192	883	914	771	897	Nol7
ENSMUSG00000022661	-0.359447	0.0110934	0.0428297	490	439	420	606	514	555	Cd200
ENSMUSG00000097820	-1.40852	0.0110865	0.042812	17	6	9	38	16	28	E530011L22Rik
ENSMUSG00000038456	0.630785	0.0110817	0.0428021	111	106	75	59	57	64	Dennd2a
ENSMUSG00000028551	0.434014	0.0110673	0.0427553	335	286	277	223	183	237	Cdkn2c
ENSMUSG00000004896	-0.404483	0.0110625	0.0427458	315	262	190	350	273	346	Rrnad1
ENSMUSG00000016356	-1.07466	0.0110475	0.0426965	22	17	14	50	26	32	Col20a1
ENSMUSG00000028991	-0.372183	0.0110467	0.0426965	3402	3043	2915	4776	3586	3424	Mtor
ENSMUSG00000035765	-0.39481	0.0110435	0.0426965	569	399	385	568	548	580	Dym
ENSMUSG00000041248	-1.32414	0.0110298	0.0426548	2351	878	2673	5645	4530	4561	Kcnj1
ENSMUSG00000026123	-0.292999	0.0110238	0.0426491	5614	4283	4097	5779	5105	5568	Plekhb2
ENSMUSG00000027620	-0.260398	0.0110261	0.0426491	4836	4196	3349	5082	4538	4552	Rbm39
ENSMUSG00000021193	-0.32195	0.0110204	0.0426449	1736	1261	1120	1718	1448	1747	Pitrm1
ENSMUSG00000035158	-0.498004	0.0109977	0.0425655	374	283	344	471	465	433	Mitf
ENSMUSG00000040102	-0.41744	0.0109855	0.0425275	697	556	617	809	753	857	Klhl42
ENSMUSG00000037408	-0.815707	0.0109635	0.0424508	192	156	312	424	357	392	Cnnm4
ENSMUSG00000031828	-0.550808	0.0109606	0.0424485	249	182	223	378	230	332	Klhl36
ENSMUSG00000027611	1.45655	0.0109536	0.0424323	76	140	22	32	33	15	Procr
ENSMUSG00000028676	0.417078	0.0109523	0.0424323	2049	2308	1401	1340	1263	1507	Srsf10
ENSMUSG00000051279	3.10177	0.0109541	0.0424323	6	3	23	2	1	1	Gdf6
ENSMUSG00000050471	0.600125	0.0109448	0.0424225	229	264	189	122	130	180	Fam118b
ENSMUSG00000054428	-0.416969	0.0109446	0.0424225	3492	2299	2292	3666	2709	3983	Atpif1
ENSMUSG00000014074	0.32249	0.0109396	0.0424198	615	554	457	463	365	424	Rnf168
ENSMUSG00000023805	0.710615	0.0109203	0.0423539	102	71	82	51	49	50	Synj2
ENSMUSG00000030045	0.355757	0.0108915	0.0422509	526	500	424	388	320	386	Mrpl19
ENSMUSG00000010277	-0.332838	0.0108751	0.0421959	9417	7417	7801	11130	9114	9829	2610507B11Rik
ENSMUSG00000020069	-0.319737	0.0108682	0.0421865	634	587	429	709	610	650	Hnrnph3
ENSMUSG00000022427	0.277266	0.0108695	0.0421865	1277	1173	948	991	820	885	Tomm22
ENSMUSG00000036814	-0.424691	0.0108704	0.0421865	412	335	294	469	469	395	Slc6a20a
ENSMUSG00000024766	0.476684	0.0108599	0.0421722	519	359	263	284	214	278	Lipo3
ENSMUSG00000045268	-0.637496	0.010858	0.0421722	105	83	91	124	151	141	Zfp691
ENSMUSG00000042662	-2.41111	0.0108527	0.0421616	69	4	51	263	191	187	Dusp15
ENSMUSG00000003123	-0.602336	0.0108372	0.0421102	310	197	176	434	215	350	Lipe
ENSMUSG00000027806	-0.344761	0.0108295	0.042089	785	754	520	889	709	905	Tsc22d2
ENSMUSG00000020808	1.64926	0.010823	0.0420812	28	13	18	5	4	9	Pimreg
ENSMUSG00000021385	0.431563	0.0108253	0.0420812	341	385	287	268	220	238	Ippk
ENSMUSG00000052142	1.51848	0.0108151	0.0420594	56	66	21	10	27	8	Rasal3
ENSMUSG00000025466	0.391711	0.0107924	0.0419796	689	607	492	459	345	508	Fuom
ENSMUSG00000034105	-0.428927	0.010787	0.0419731	252	250	210	320	308	294	Meak7
ENSMUSG00000063457	0.313033	0.0107885	0.0419731	7064	6685	4659	4802	4178	5157	Rps15
ENSMUSG00000010406	0.496149	0.0107832	0.0419709	748	643	379	398	324	463	Mrpl52
ENSMUSG00000030538	0.342926	0.0107834	0.0419709	1864	1916	1553	1475	1117	1487	Cib1
ENSMUSG00000028207	-0.409929	0.0107759	0.0419593	1726	1245	1471	2079	1766	1880	Asph
ENSMUSG00000018446	0.261069	0.0107582	0.041899	2095	1834	1467	1556	1257	1508	C1qbp
ENSMUSG00000071714	1.35549	0.0107493	0.041873	78	51	16	24	16	12	Csf2rb2
ENSMUSG00000019851	0.297961	0.010745	0.0418651	1536	1462	1036	1170	939	1033	Perp
ENSMUSG00000045414	-0.502156	0.0107365	0.0418407	240	170	169	283	273	227	Dipk2a
ENSMUSG00000004897	0.253602	0.0107192	0.041782	4683	4394	3364	3702	2888	3446	Hdgf
ENSMUSG00000056228	-0.343426	0.0107071	0.0417433	428	383	317	509	389	481	Cars2
ENSMUSG00000038127	0.288644	0.0106938	0.0417002	2902	2863	2149	2194	1970	2047	Ccdc50
ENSMUSG00000038253	-0.5289	0.0106752	0.0416365	130	110	104	198	137	146	Hoxa5
ENSMUSG00000022551	-0.425907	0.0106614	0.0415913	4346	3228	3924	5585	4272	5239	Cyc1
ENSMUSG00000029790	0.615082	0.0106598	0.0415913	135	127	90	67	68	84	Cep41
ENSMUSG00000039232	1.151	0.0106522	0.0415728	70	67	25	35	17	17	Stx11
ENSMUSG00000027710	-0.40711	0.0106358	0.0415175	1091	853	973	1442	1114	1215	Acad9
ENSMUSG00000026922	0.558025	0.0106298	0.0415028	603	528	292	394	226	300	Agpat2
ENSMUSG00000029838	-0.620341	0.0106238	0.0414878	138	83	85	139	135	173	Ptn
ENSMUSG00000057134	0.395535	0.0106191	0.0414781	589	629	430	438	333	435	Ado
ENSMUSG00000044447	0.460497	0.0106063	0.0414369	1293	1565	846	943	779	847	Dock5
ENSMUSG00000054641	-0.972516	0.0106038	0.0414355	24	29	25	69	43	38	Mmrn1
ENSMUSG00000017781	0.340748	0.0105861	0.041375	2342	2174	1453	1540	1316	1630	Pitpna
ENSMUSG00000045790	0.663556	0.0105717	0.0413276	161	154	80	93	72	71	Ccdc149
ENSMUSG00000089726	0.933405	0.0105715	0.0413276	142	197	59	69	53	74	Mir17hg
ENSMUSG00000041763	0.321039	0.0105506	0.0412625	1313	1286	886	1013	785	876	Tpp2
ENSMUSG00000085596	-4.70225	0.0104539	0.0408926	0	0	0	3	2	9	Gm11476
ENSMUSG00000037032	-0.538786	0.0104458	0.0408695	226	197	154	368	198	247	Apbb1
ENSMUSG00000047730	-1.59714	0.01044	0.0408556	5	8	9	31	22	13	Fcgbp
ENSMUSG00000106980	-4.64799	0.0104258	0.0408083	0	0	0	2	6	5	Gm43690
ENSMUSG00000026575	0.419491	0.0104217	0.0408009	522	461	297	313	278	316	Nme7
ENSMUSG00000070526	2.2308	0.0104049	0.0407436	15	20	5	3	2	3	Peg12
ENSMUSG00000110099	-4.0289	0.0103811	0.0406588	0	0	1	6	5	6	Gm45344
ENSMUSG00000113598	-1.94011	0.0103757	0.0406464	12	1	5	31	22	12	Gm48287
ENSMUSG00000074217	0.741678	0.0103717	0.0406393	88	102	70	49	39	62	Misp3
ENSMUSG00000037348	-0.548343	0.0103442	0.0405398	936	633	725	1081	785	1388	Paqr7
ENSMUSG00000111761	-2.54556	0.010327	0.0404809	1	3	1	9	9	10	9230112J17Rik
ENSMUSG00000072770	-0.770344	0.0103207	0.0404647	45	33	32	65	55	60	Acrbp
ENSMUSG00000029149	0.747036	0.0103052	0.0404125	85	86	56	49	32	49	Krtcap3
ENSMUSG00000042628	-0.340285	0.0103041	0.0404125	921	778	555	1057	801	865	Zfyve1
ENSMUSG00000019179	-0.354119	0.0102752	0.0403116	6286	5141	5391	7625	5859	7439	Mdh2
ENSMUSG00000004558	-0.764634	0.010268	0.0402919	971	417	867	1497	1222	1025	Ndrg2
ENSMUSG00000060600	-0.570242	0.0102607	0.0402717	92	94	67	142	102	118	Eno3
ENSMUSG00000029614	0.310823	0.0102448	0.0402179	4333	4434	3122	3156	2831	3188	Rpl6
ENSMUSG00000024924	-0.364214	0.010239	0.0402034	2878	2259	2453	3442	2747	3305	Vldlr
ENSMUSG00000016559	0.44702	0.0102291	0.0401729	7722	7603	4071	5284	3962	4232	H3f3b
ENSMUSG00000029636	-0.997387	0.0102095	0.0401046	114	65	149	298	222	136	Wasf3
ENSMUSG00000042712	0.352265	0.0102043	0.0400958	1529	1373	987	1073	772	1076	Tceal9
ENSMUSG00000107383	0.569597	0.0102051	0.0400958	260	256	142	139	120	161	Gm4366
ENSMUSG00000027356	0.415139	0.0101991	0.040089	1123	1286	791	843	734	718	Fermt1
ENSMUSG00000041697	-0.458205	0.0101943	0.0400785	4938	3515	4011	6244	4113	6350	Cox6a1
ENSMUSG00000022856	0.476799	0.0101764	0.0400164	267	210	176	185	126	140	Tmem41a
ENSMUSG00000027737	1.63966	0.0101741	0.0400157	30	43	11	5	8	12	Slc7a11
ENSMUSG00000029623	0.31183	0.0101711	0.0400126	1406	1353	949	1007	865	983	Pdap1
ENSMUSG00000038279	0.445113	0.0101655	0.0399987	732	708	421	439	374	484	Nop2
ENSMUSG00000067288	0.381754	0.0101546	0.0399644	729	665	510	512	366	529	Rps28
ENSMUSG00000017843	0.269813	0.01015	0.0399545	2099	1933	1472	1544	1327	1501	Ppp2r5c
ENSMUSG00000020392	0.492001	0.010144	0.0399394	527	456	263	291	269	273	Cdkn2aipnl
ENSMUSG00000052337	-0.333546	0.0101401	0.0399324	6351	4822	5042	7307	5723	6757	Immt
ENSMUSG00000113591	4.72546	0.0101366	0.0399272	7	8	1	0	0	0	4930447K03Rik
ENSMUSG00000040687	-0.372316	0.0101324	0.0399192	446	367	272	461	409	466	Madd
ENSMUSG00000081603	0.61575	0.0101268	0.0399054	333	240	140	152	122	162	Gm14681
ENSMUSG00000037730	-0.328754	0.0101063	0.0398409	581	564	415	686	548	648	Mynn
ENSMUSG00000063273	0.400572	0.0101083	0.0398409	1412	1571	983	960	904	1002	Naa15
ENSMUSG00000063698	-0.65282	0.010108	0.0398409	84	54	57	104	95	94	Sfxn4
ENSMUSG00000101026	-1.18283	0.0101014	0.0398389	31	10	31	63	43	55	Ly6g6g
ENSMUSG00000075028	-0.726774	0.0100716	0.0397299	54	47	49	98	75	68	Prdm11
ENSMUSG00000032068	0.562897	0.0100678	0.039725	637	800	415	463	399	332	Plet1
ENSMUSG00000110702	-1.23283	0.0100683	0.039725	23	11	10	44	30	24	Gm45767
ENSMUSG00000027827	-1.05929	0.0100456	0.0396523	44	17	19	49	58	48	Kcnab1
ENSMUSG00000000711	-0.271766	0.0100387	0.0396335	2316	1925	1754	2566	2041	2373	Rab5b
ENSMUSG00000027288	-0.334736	0.0100386	0.0396335	4471	3525	3590	4910	4500	4671	Zfp106
ENSMUSG00000036249	0.539375	0.0100287	0.0396105	248	298	178	184	128	168	Rbm43
ENSMUSG00000022584	1.50409	0.0100252	0.0396103	108	59	20	31	21	8	Ly6c2
ENSMUSG00000062169	0.399835	0.0100265	0.0396103	1091	1244	853	779	694	850	Cnih4
ENSMUSG00000039678	-0.410691	0.0100165	0.0395913	2159	1613	1900	2685	2142	2517	Tbc1d13
ENSMUSG00000074513	0.623406	0.0100175	0.0395913	149	107	92	76	57	83	Arfip1
ENSMUSG00000020137	-0.411682	0.00999131	0.0395046	531	427	454	608	565	642	Thap2
ENSMUSG00000022206	-0.616831	0.00998057	0.0394705	391	201	259	371	416	451	Npr3
ENSMUSG00000032561	-0.805412	0.00996658	0.0394235	101	56	103	136	150	156	Acpp
ENSMUSG00000027175	0.496482	0.00995713	0.0394018	298	307	188	175	171	188	Tcp11l1
ENSMUSG00000028527	-1.54279	0.00995636	0.0394018	4721	1930	7227	13974	13502	13470	Ak4
ENSMUSG00000109336	0.395462	0.00995897	0.0394018	1010	1118	698	757	588	716	Samd4b
ENSMUSG00000033676	-0.549284	0.00994993	0.039391	393	392	363	588	375	684	Gabrb3
ENSMUSG00000060671	0.449964	0.00994674	0.0393867	449	364	259	286	241	218	Atp8b2
ENSMUSG00000003282	-0.889073	0.00993659	0.0393549	40	23	23	59	45	48	Plag1
ENSMUSG00000017221	-0.284663	0.0099267	0.039324	2650	2389	2137	3115	2420	2929	Psmd3
ENSMUSG00000035773	-1.16688	0.00991487	0.0392855	20	11	16	46	24	33	Kiss1r
ENSMUSG00000051329	0.380701	0.00990467	0.0392534	563	560	487	435	379	382	Nup160
ENSMUSG00000029455	-0.307122	0.00987428	0.0391413	11232	7963	7247	11230	9334	10671	Aldh2
ENSMUSG00000022229	-1.6932	0.00987154	0.0391387	10	3	8	32	11	24	Atp12a
ENSMUSG00000047454	-0.341637	0.0098312	0.038987	1224	963	971	1358	1212	1286	Gphn
ENSMUSG00000005355	3.26333	0.00982515	0.0389713	6	12	12	0	3	0	Casp14
ENSMUSG00000094568	0.828786	0.00981139	0.038925	61	59	55	39	25	32	Smarce1-ps1
ENSMUSG00000051790	0.636753	0.00980743	0.0389175	200	178	96	114	88	86	Nlgn2
ENSMUSG00000004267	1.16378	0.00980336	0.0389155	43	61	32	24	23	11	Eno2
ENSMUSG00000018417	0.532473	0.00980484	0.0389155	482	445	233	285	230	241	Myo1b
ENSMUSG00000040462	-0.302158	0.00980345	0.0389155	3231	2443	2212	3480	2607	3259	Os9
ENSMUSG00000045930	-0.601764	0.00980126	0.0389155	286	158	213	304	291	362	Clec14a
ENSMUSG00000100426	1.94902	0.00979222	0.0388985	112	6	63	18	9	18	Gm4208
ENSMUSG00000028068	0.774621	0.00978759	0.0388955	123	93	76	58	34	72	Iqgap3
ENSMUSG00000045316	-0.44233	0.00978941	0.0388955	1816	1180	1449	2074	1809	1951	Fahd1
ENSMUSG00000115750	-1.932	0.00978695	0.0388955	3	4	4	13	10	18	Gm49282
ENSMUSG00000105095	-0.849027	0.00978031	0.0388842	41	30	45	80	60	65	8430422M14Rik
ENSMUSG00000037005	-1.76366	0.00976805	0.0388437	166	69	306	663	513	722	Xpnpep2
ENSMUSG00000098014	-1.43546	0.0097658	0.038843	14	7	6	29	23	17	Gm26967
ENSMUSG00000024429	0.376543	0.00975738	0.0388178	883	873	558	609	494	598	Gnl1
ENSMUSG00000020152	0.30607	0.00972897	0.038713	6088	5873	3978	4352	3840	4091	Actr2
ENSMUSG00000037972	0.428746	0.00970346	0.0386197	1873	2307	1870	1563	1365	1450	Snn
ENSMUSG00000076437	0.473025	0.00970241	0.0386197	248	233	172	184	126	143	Selenoh
ENSMUSG00000039533	-1.27243	0.00969872	0.0386173	17	13	7	24	25	35	Mmd2
ENSMUSG00000054676	-0.321774	0.00969586	0.0386141	864	668	556	908	775	807	1600014C10Rik
ENSMUSG00000084241	1.72761	0.00968935	0.0385964	17	15	16	4	5	5	Gm13416
ENSMUSG00000048399	-4.59133	0.00968322	0.0385802	0	0	0	5	3	5	Tprg
ENSMUSG00000073436	-0.481184	0.00964741	0.0384457	201	208	195	319	246	257	Eme2
ENSMUSG00000050891	0.460588	0.00964253	0.0384345	326	288	231	192	206	187	Tatdn1
ENSMUSG00000042213	0.990195	0.00963095	0.0383965	61	54	29	21	24	23	Zfand4
ENSMUSG00000057176	-0.663971	0.00962988	0.0383965	127	98	71	155	104	189	Ccdc189
ENSMUSG00000068335	0.706529	0.00963051	0.0383965	120	79	67	60	47	48	Dok1
ENSMUSG00000029125	0.419572	0.00961852	0.0383715	504	573	456	402	343	366	Stx18
ENSMUSG00000024201	-0.719957	0.00961407	0.0383619	230	279	202	477	207	471	Kdm4b
ENSMUSG00000070323	3.24059	0.00959676	0.038301	10	17	3	1	0	2	Mmp27
ENSMUSG00000026447	-0.695092	0.00956961	0.0382008	71	47	51	107	74	83	Pik3c2b
ENSMUSG00000024248	-0.359715	0.00956696	0.0381984	2068	1475	1562	2233	1895	2181	Cox7a2l
ENSMUSG00000057322	0.414759	0.00955706	0.038167	582	606	412	398	321	433	Rpl38
ENSMUSG00000032342	-0.347084	0.00955493	0.0381667	542	439	390	640	466	575	Mto1
ENSMUSG00000108414	0.687704	0.00954918	0.0381518	264	262	118	134	98	145	Snhg1
ENSMUSG00000025436	-0.697446	0.00953507	0.0381036	67	75	65	95	103	126	Atp23
ENSMUSG00000039154	-1.37258	0.00952607	0.0380758	77	10	63	129	117	131	Shd
ENSMUSG00000039599	-0.291374	0.00952463	0.0380758	798	704	581	889	736	824	Fam149b
ENSMUSG00000039428	-0.327775	0.00952187	0.0380753	2245	1854	1849	2646	2071	2523	Tmem135
ENSMUSG00000042788	-2.73193	0.00950872	0.0380308	3	0	2	9	6	17	Fam166b
ENSMUSG00000085955	-1.82218	0.0095027	0.0380148	4	3	6	16	15	14	Gm12356
ENSMUSG00000022490	-1.61303	0.00949392	0.0379879	837	188	700	2202	1564	1408	Ppp1r1a
ENSMUSG00000040856	-1.55418	0.00949137	0.0379858	13	7	3	22	17	24	Dlk1
ENSMUSG00000022843	-0.501259	0.00947031	0.0379096	360	256	303	521	366	380	Clcn2
ENSMUSG00000029456	-0.419043	0.00946386	0.0378955	1322	893	987	1557	1315	1248	Acad10
ENSMUSG00000041671	0.382587	0.00946475	0.0378955	644	571	381	434	342	390	Pyroxd1
ENSMUSG00000034744	0.423271	0.00943674	0.0378002	867	777	472	575	426	498	Nagk
ENSMUSG00000090796	4.36635	0.00943691	0.0378002	7	16	1	0	1	0	Gm3141
ENSMUSG00000021391	1.27001	0.00942755	0.0377789	43	22	39	13	11	18	Cenpp
ENSMUSG00000029715	0.545132	0.0094187	0.0377515	189	168	156	108	100	131	Pop7
ENSMUSG00000028048	0.311407	0.00941186	0.0377322	783	692	561	562	467	546	Gba
ENSMUSG00000055862	-0.685199	0.00940963	0.0377314	129	67	89	148	149	140	Izumo4
ENSMUSG00000014606	-0.538662	0.00939055	0.0376629	2534	1508	2195	3352	2473	3029	Slc25a11
ENSMUSG00000028933	0.659092	0.00938407	0.0376484	145	153	167	94	94	100	Xrcc2
ENSMUSG00000061144	1.99459	0.00938493	0.0376484	12	16	13	4	4	2	Spink12
ENSMUSG00000026495	-0.435919	0.00937966	0.0376435	300	249	254	371	343	334	Efcab2
ENSMUSG00000075478	-1.51206	0.00936621	0.0375976	13	4	7	22	19	24	Slitrk1
ENSMUSG00000100075	-1.70201	0.0093538	0.0375558	6	6	6	20	25	11	1700018L02Rik
ENSMUSG00000055128	-0.346861	0.00933345	0.0374848	523	427	403	619	492	549	Cgrrf1
ENSMUSG00000079042	-1.03518	0.00933411	0.0374848	141	59	152	357	208	157	Apela
ENSMUSG00000059708	-0.628519	0.00932056	0.0374465	108	87	111	183	132	149	Akap17b
ENSMUSG00000025887	0.958024	0.0093159	0.0374358	129	74	44	40	44	33	Casp12
ENSMUSG00000064289	0.450335	0.00931085	0.0374235	487	501	299	328	283	285	Tank
ENSMUSG00000029480	0.448593	0.00929382	0.0373631	325	323	236	205	183	233	Dhx37
ENSMUSG00000078249	0.859647	0.00928358	0.0373316	82	58	42	32	26	37	Hmga1b
ENSMUSG00000090231	-0.737927	0.00928399	0.0373316	305	119	183	342	263	361	Cfb
ENSMUSG00000106944	-0.903632	0.00927362	0.037306	30	36	29	48	56	67	Gm43843
ENSMUSG00000037306	0.601919	0.00925542	0.0372407	183	122	112	84	82	95	Man1c1
ENSMUSG00000020335	-0.986099	0.00924667	0.0372136	52	20	37	71	74	61	Zfp354b
ENSMUSG00000109179	-0.865802	0.00924438	0.0372124	47	26	30	67	60	52	Gm35339
ENSMUSG00000057982	0.518729	0.00924206	0.037211	599	841	499	479	387	441	Zfp809
ENSMUSG00000027339	0.600687	0.00923447	0.0371885	205	175	141	135	112	82	Rassf2
ENSMUSG00000029559	0.381258	0.00923344	0.0371885	676	605	404	435	381	413	2210016L21Rik
ENSMUSG00000091972	-2.28257	0.00923363	0.0371885	124	12	100	467	400	249	Tmem207
ENSMUSG00000037259	-0.672417	0.00921601	0.0371382	141	73	106	178	152	161	Dzank1
ENSMUSG00000024258	0.470664	0.00921264	0.0371326	347	308	237	187	196	230	Polr2d
ENSMUSG00000031430	-2.71681	0.00920006	0.0370981	3	1	1	7	6	18	Vsig1
ENSMUSG00000087263	-1.55135	0.0092021	0.0370981	22	4	7	26	29	34	Gm15726
ENSMUSG00000106499	-1.24345	0.00920014	0.0370981	29	14	7	42	30	38	Gm9403
ENSMUSG00000033066	0.536799	0.009189	0.0370692	230	232	145	130	134	133	Gas7
ENSMUSG00000097281	-1.46247	0.00915767	0.0369508	30	5	19	46	59	35	Gm26685
ENSMUSG00000003200	0.508739	0.00914288	0.0368991	518	706	459	447	331	371	Sh3gl1
ENSMUSG00000042439	-0.57444	0.00912922	0.0368519	124	122	94	214	132	145	Zfp532
ENSMUSG00000040734	0.942693	0.00912445	0.0368406	99	145	59	53	33	65	Ppp1r13l
ENSMUSG00000117239	2.73109	0.00911493	0.0368101	10	11	7	1	2	1	Gpr31c
ENSMUSG00000026974	0.493287	0.0091061	0.0367824	279	257	225	179	138	206	Zmynd19
ENSMUSG00000034871	-1.75039	0.00910316	0.0367785	1523	245	906	2870	2345	3352	Fam151a
ENSMUSG00000030004	0.744027	0.00909926	0.0367707	2610	1050	1509	770	990	1132	Nat8
ENSMUSG00000009563	0.448552	0.0090938	0.0367566	929	1004	559	638	506	595	Tor2a
ENSMUSG00000020107	0.363123	0.0090815	0.0367148	743	715	624	535	469	560	Anapc16
ENSMUSG00000038132	-2.13534	0.00907355	0.0366906	8	1	2	20	14	11	Rbm24
ENSMUSG00000053040	-0.354968	0.009072	0.0366906	827	599	583	901	763	800	Aph1c
ENSMUSG00000021290	-0.447224	0.00905725	0.0366405	2734	1734	2014	2815	2547	3127	Atp5mpl
ENSMUSG00000040434	-0.60218	0.00905177	0.0366263	351	239	348	537	449	408	Large2
ENSMUSG00000041754	4.90609	0.00904297	0.0365986	15	3	1	0	0	0	Trem3
ENSMUSG00000022216	0.426678	0.00902368	0.0365284	1261	1036	735	911	621	623	Psme1
ENSMUSG00000015094	0.597208	0.00900468	0.0364641	556	763	405	476	283	345	Npdc1
ENSMUSG00000039156	0.393132	0.00900583	0.0364641	461	459	326	348	254	311	Stim2
ENSMUSG00000008682	0.382613	0.00898383	0.0363907	3087	2806	1880	1857	1650	2156	Rpl10
ENSMUSG00000026632	-0.616248	0.0089814	0.0363888	133	96	126	186	175	167	Tatdn3
ENSMUSG00000013736	0.383692	0.00897906	0.0363872	718	755	617	526	489	531	Trnt1
ENSMUSG00000043671	0.637733	0.00896154	0.036324	382	511	230	274	190	226	Dpy19l3
ENSMUSG00000056836	0.669196	0.00894833	0.0362784	105	118	82	65	50	70	Gm6851
ENSMUSG00000002768	0.326554	0.00894526	0.0362738	871	833	635	639	517	637	Mea1
ENSMUSG00000028156	0.315384	0.00894136	0.0362659	1741	1776	1327	1304	1149	1287	Eif4e
ENSMUSG00000030282	0.334023	0.00893598	0.0362519	747	741	568	560	472	537	Cmas
ENSMUSG00000001034	0.554923	0.00893379	0.0362509	244	221	129	144	107	133	Mapk7
ENSMUSG00000033557	-0.271458	0.00893187	0.0362509	3063	2701	2252	3499	2881	2921	Fam20b
ENSMUSG00000108961	-3.65882	0.00892807	0.0362434	0	0	2	5	12	8	Gm32540
ENSMUSG00000028003	-0.941573	0.00892282	0.0362299	89	33	45	114	110	77	Lrat
ENSMUSG00000024841	0.38738	0.00892006	0.0362266	663	626	552	489	371	505	Eif1ad
ENSMUSG00000013483	0.725916	0.0089171	0.0362224	345	282	128	164	106	158	Card14
ENSMUSG00000029716	2.29379	0.00890526	0.0361822	58	5	14	5	6	3	Tfr2
ENSMUSG00000048216	-1.03325	0.0089051	0.0361822	32	19	36	51	62	60	Gpr85
ENSMUSG00000036078	0.455849	0.00888547	0.0361245	605	744	554	471	389	487	Sigmar1
ENSMUSG00000036834	0.663909	0.00888522	0.0361245	184	288	167	143	112	136	Plch1
ENSMUSG00000059668	4.67076	0.00888328	0.0361245	5	8	2	0	0	0	Krt4
ENSMUSG00000097533	-1.40583	0.0088872	0.0361245	16	10	5	22	29	25	Gm26590
ENSMUSG00000081362	-1.47166	0.00887568	0.0361091	15	6	19	50	38	22	Cyp2j7
ENSMUSG00000086290	-0.564861	0.00886376	0.0360685	209	139	108	244	163	235	Snhg12
ENSMUSG00000029681	0.434051	0.00885922	0.0360578	477	521	424	410	291	324	Bcl7b
ENSMUSG00000040907	1.93972	0.00885177	0.0360354	23	22	8	7	4	2	Atp1a3
ENSMUSG00000024772	0.37623	0.00883147	0.0359682	2509	2778	2297	2062	1609	2020	Ehd1
ENSMUSG00000109311	-1.44997	0.00883335	0.0359682	1005	265	842	1937	1618	2073	AI314278
ENSMUSG00000055371	0.317931	0.00882619	0.0359547	1062	977	714	800	639	676	Stam2
ENSMUSG00000115329	-4.11639	0.00881176	0.0359037	1	0	0	5	5	8	Gm49272
ENSMUSG00000031878	0.408429	0.0088087	0.0358991	986	875	580	562	555	622	Nae1
ENSMUSG00000032123	0.386442	0.00880684	0.0358991	530	499	355	358	287	369	Dpagt1
ENSMUSG00000021187	1.23993	0.00879475	0.0358579	84	45	30	13	18	31	Tc2n
ENSMUSG00000074912	-1.25329	0.0087805	0.0358076	14	10	11	29	28	23	Gm14207
ENSMUSG00000024910	1.89824	0.00877241	0.0357824	35	53	6	6	8	9	Ctsw
ENSMUSG00000028849	0.550322	0.00876828	0.0357733	723	762	396	457	413	342	Map7d1
ENSMUSG00000071041	0.568602	0.0087584	0.0357408	271	330	213	160	162	204	Impdh2-ps
ENSMUSG00000028189	0.403202	0.00875648	0.0357408	1442	931	959	855	737	816	Ctbs
ENSMUSG00000028277	0.347731	0.00874267	0.0356922	1477	1316	882	970	853	918	Ube2j1
ENSMUSG00000087385	-0.77038	0.00873624	0.0356794	98	46	70	130	96	126	Frg2f1
ENSMUSG00000101162	-4.68046	0.00873762	0.0356794	0	0	0	6	2	6	Gm26728
ENSMUSG00000034109	-0.327441	0.00872201	0.0356312	932	728	689	1063	860	914	Golim4
ENSMUSG00000024725	0.373793	0.00871828	0.0356238	1916	2078	1309	1405	1154	1358	Ostf1
ENSMUSG00000046865	0.497473	0.00871295	0.0356098	531	407	262	270	239	291	Fbl
ENSMUSG00000025050	0.466418	0.00871007	0.0356058	458	534	330	359	263	299	Pcgf6
ENSMUSG00000019373	0.352431	0.00868298	0.0355028	1317	1194	1043	886	797	998	Cops3
ENSMUSG00000038070	0.458377	0.00866944	0.0354552	312	321	257	209	182	234	Cntln
ENSMUSG00000061838	-0.294138	0.00866346	0.0354385	9012	6989	6433	9131	7877	9377	Suclg2
ENSMUSG00000029925	-0.780859	0.00865884	0.0354274	490	197	182	569	331	498	Tbxas1
ENSMUSG00000072647	-1.34632	0.00865223	0.035408	12	15	6	34	25	21	Adam1a
ENSMUSG00000073295	-0.970343	0.00865088	0.035408	35	22	33	67	39	67	Nudt11
ENSMUSG00000028832	0.558225	0.008646	0.035398	500	608	388	350	235	399	Stmn1
ENSMUSG00000048251	-0.518081	0.00863202	0.0353485	217	213	123	256	219	277	Bcl11b
ENSMUSG00000036908	0.463743	0.00862747	0.0353377	432	303	250	267	185	230	Unc93b1
ENSMUSG00000021929	0.410532	0.00861915	0.0353113	1162	1274	807	773	725	830	Kpna3
ENSMUSG00000117875	0.715585	0.00861692	0.0353099	290	215	116	152	85	120	Gm6789
ENSMUSG00000047511	-1.47051	0.00861023	0.0352902	11	5	8	23	18	23	Olfr1396
ENSMUSG00000019802	0.329455	0.00860692	0.0352891	3185	3116	2051	2380	1906	2062	Sec63
ENSMUSG00000073633	0.573349	0.00860805	0.0352891	346	201	236	202	139	166	Fbxo36
ENSMUSG00000039197	-0.398862	0.00860277	0.0352829	2555	1797	1979	2702	2485	2846	Adk
ENSMUSG00000043531	2.97447	0.00859094	0.0352421	17	25	6	6	0	0	Sorcs1
ENSMUSG00000046269	0.931581	0.00857349	0.0351782	106	127	48	62	36	42	Usp27x
ENSMUSG00000036185	4.69322	0.0085649	0.0351507	8	2	5	0	0	0	Sapcd1
ENSMUSG00000035212	0.479548	0.00856227	0.0351476	1264	1409	761	792	687	860	Leprot
ENSMUSG00000045746	-1.743	0.00856086	0.0351476	9	7	2	15	16	25	B230317F23Rik
ENSMUSG00000031478	0.794182	0.00855628	0.0351384	105	77	57	58	31	43	Nek3
ENSMUSG00000033526	0.420422	0.00855292	0.0351324	1622	1752	1068	1234	989	949	Ppip5k1
ENSMUSG00000038429	0.316859	0.00854903	0.0351241	1973	1901	1626	1486	1264	1517	Usp5
ENSMUSG00000032565	-0.596863	0.00853339	0.0350675	99	73	60	123	99	113	Nudt16
ENSMUSG00000036613	0.483414	0.00848597	0.0348803	263	287	209	198	166	159	Eipr1
ENSMUSG00000037892	0.51607	0.00847668	0.0348498	211	178	127	123	100	121	Pcdh18
ENSMUSG00000061613	0.358791	0.00847261	0.0348407	672	645	467	455	412	463	U2af1
ENSMUSG00000004359	4.30916	0.00846434	0.0348144	17	5	2	0	0	1	Spic
ENSMUSG00000034936	-0.846895	0.00846235	0.0348144	145	66	141	247	164	214	Arl4d
ENSMUSG00000059288	0.519712	0.00846282	0.0348144	201	203	147	148	111	111	Cdyl
ENSMUSG00000034892	0.857021	0.00839874	0.0345674	75	64	71	49	25	40	Rps29
ENSMUSG00000024914	0.308376	0.00838896	0.0345348	1438	1155	977	1046	773	951	Drap1
ENSMUSG00000047719	-0.484143	0.00838064	0.0345081	619	528	609	901	780	716	Ubiad1
ENSMUSG00000030187	1.41475	0.00837547	0.0345019	72	26	21	17	14	10	Klra2
ENSMUSG00000032549	-0.562292	0.0083773	0.0345019	622	398	276	605	626	548	Rab6b
ENSMUSG00000028545	-0.382288	0.00837019	0.0344878	389	395	320	493	406	491	Bend5
ENSMUSG00000022987	0.626032	0.00834101	0.0343752	256	255	182	163	161	104	Zfp641
ENSMUSG00000022748	0.722976	0.00833321	0.0343506	135	190	139	105	96	72	Cmss1
ENSMUSG00000079012	5.20926	0.00832609	0.0343288	12	11	0	0	0	0	Serpina3m
ENSMUSG00000085702	-2.83495	0.0083099	0.0342696	9	0	0	18	26	11	Mecomos
ENSMUSG00000006344	-0.865121	0.00828641	0.0341825	36	48	46	79	60	94	Ggt5
ENSMUSG00000086370	-0.522729	0.00828695	0.0341825	214	151	120	219	222	217	Ftx
ENSMUSG00000028630	-0.318931	0.00827732	0.0341579	1587	1218	1055	1567	1440	1584	Dyrk2
ENSMUSG00000025759	-0.518361	0.00826475	0.0341135	176	157	133	221	227	190	Mfsd8
ENSMUSG00000048655	-2.21615	0.00825701	0.0340891	4	2	2	12	14	9	Ccdc169
ENSMUSG00000054321	0.551856	0.00824622	0.034053	197	192	118	125	96	109	Taf4b
ENSMUSG00000109667	-1.93562	0.00824643	0.034053	5	3	4	22	9	14	Gm36231
ENSMUSG00000021629	0.311533	0.00823534	0.0340222	1901	1842	1276	1400	1166	1301	Slc30a5
ENSMUSG00000021303	-1.15244	0.0082186	0.0339605	28	12	13	41	37	33	Gng4
ENSMUSG00000097772	0.850664	0.00819852	0.033885	99	110	52	40	47	49	5430416N02Rik
ENSMUSG00000027411	0.326029	0.00817691	0.0338032	781	721	566	589	489	506	Vps16
ENSMUSG00000032531	0.581092	0.00817358	0.0337969	1734	2623	1288	1375	1039	1216	Amotl2
ENSMUSG00000042155	0.735295	0.00816884	0.0337848	104	70	76	49	46	49	Klhl23
ENSMUSG00000101599	-0.798429	0.00815622	0.03374	116	78	136	184	203	175	Gm20342
ENSMUSG00000026581	1.10719	0.00815071	0.0337247	53	66	26	25	16	23	Sell
ENSMUSG00000027368	1.71229	0.00813791	0.0336792	41	37	8	7	7	10	Dusp2
ENSMUSG00000074516	0.686168	0.00813492	0.0336743	124	92	82	65	44	69	Gm10709
ENSMUSG00000024277	-0.366977	0.00813153	0.0336677	1332	1090	1138	1600	1304	1552	Mapre2
ENSMUSG00000026857	0.547822	0.00812261	0.0336447	222	258	167	173	124	130	Ntmt1
ENSMUSG00000037890	-0.448903	0.00812418	0.0336447	412	268	260	465	342	422	Wdr19
ENSMUSG00000095320	-1.03396	0.00811721	0.0336307	33	22	15	40	39	56	Ccl21a
ENSMUSG00000002006	1.27362	0.00810019	0.0335749	53	36	23	9	15	19	Pdzd4
ENSMUSG00000055053	-0.438429	0.00810194	0.0335749	2027	1302	1512	2153	1923	2231	Nfic
ENSMUSG00000061360	0.467955	0.00810063	0.0335749	545	675	467	398	367	411	Phf5a
ENSMUSG00000030486	-0.874105	0.00807873	0.033501	52	28	37	75	72	58	Zfp108
ENSMUSG00000031226	0.454486	0.0080674	0.0334614	519	494	315	297	287	335	Pbdc1
ENSMUSG00000041293	1.33367	0.00806559	0.0334614	70	85	45	16	43	14	Adgrf1
ENSMUSG00000003573	0.558441	0.00804363	0.0333777	228	196	122	128	99	125	Homer3
ENSMUSG00000006218	1.59171	0.00804266	0.0333777	36	64	16	17	5	15	Fam131c
ENSMUSG00000062729	-0.458115	0.00802136	0.0333	581	434	518	728	625	693	Ppox
ENSMUSG00000027007	-0.396407	0.00801354	0.033275	2696	1975	2234	3284	2674	2855	Itprid2
ENSMUSG00000054115	0.614166	0.00801083	0.0332711	147	174	146	110	80	108	Skp2
ENSMUSG00000005813	0.375282	0.00800415	0.0332507	1312	1389	897	942	779	934	Metap1
ENSMUSG00000032423	0.346298	0.00800182	0.0332484	2254	1969	1391	1395	1291	1506	Syncrip
ENSMUSG00000030203	0.403978	0.00799914	0.0332447	891	996	659	716	553	583	Dusp16
ENSMUSG00000028175	1.29828	0.00799402	0.0332308	31	26	24	14	7	11	Depdc1a
ENSMUSG00000022477	-0.558323	0.00798932	0.0332186	14234	9024	13611	19690	15509	18090	Aco2
ENSMUSG00000094724	-0.7643	0.00798879	0.0332186	52	36	36	74	61	67	Rnaset2b
ENSMUSG00000037049	-0.45334	0.00798554	0.0332177	1498	1239	1398	2284	1546	1729	Smpd1
ENSMUSG00000029466	0.304301	0.00798323	0.0332155	1214	1104	901	955	707	853	Anapc7
ENSMUSG00000031373	-0.326548	0.00797537	0.0331902	1409	1296	1194	1731	1467	1534	Car5b
ENSMUSG00000059866	0.696836	0.00797007	0.0331755	369	289	160	218	134	125	Tnip2
ENSMUSG00000038213	0.556312	0.00796672	0.0331689	471	446	230	256	215	264	Tapbpl
ENSMUSG00000020456	-0.46223	0.00796353	0.033163	10023	6885	8774	12508	9959	12022	Ogdh
ENSMUSG00000052997	0.302448	0.0079568	0.0331424	1369	1303	990	1028	890	929	Uba2
ENSMUSG00000046709	-1.58626	0.00792688	0.0330251	8	6	6	16	22	19	Mapk10
ENSMUSG00000027248	0.29087	0.007911	0.0329663	11497	10075	7553	8228	6367	8202	Pdia3
ENSMUSG00000003199	-0.341392	0.00790634	0.0329543	625	519	474	738	559	682	Mpnd
ENSMUSG00000030302	-1.0308	0.00790507	0.0329543	56	20	43	78	63	94	Atp2b2
ENSMUSG00000009293	0.453855	0.00789444	0.0329193	446	431	303	270	234	320	Ube2g2
ENSMUSG00000097352	2.50069	0.00788604	0.0328916	22	9	6	2	2	2	C920009B18Rik
ENSMUSG00000028358	-0.3809	0.00788365	0.032889	594	467	482	719	577	648	Zfp618
ENSMUSG00000036202	0.358571	0.00786543	0.0328203	960	991	793	788	632	650	Rif1
ENSMUSG00000019852	-0.457526	0.00783118	0.0326847	274	229	216	396	265	297	Arfgef3
ENSMUSG00000040711	0.664869	0.00782819	0.0326795	259	219	114	124	119	106	Sh3pxd2b
ENSMUSG00000022553	-0.368688	0.0078216	0.0326593	1423	961	872	1437	1202	1364	Maf1
ENSMUSG00000031788	0.401575	0.00780832	0.0326111	1653	1797	1537	1453	1090	1141	Kifc3
ENSMUSG00000031954	0.409851	0.00780492	0.0326111	1340	1338	835	906	690	930	Cfdp1
ENSMUSG00000035121	-0.863564	0.00780408	0.0326111	103	54	34	121	106	95	Neil2
ENSMUSG00000051728	-1.45938	0.00780139	0.0326111	27	5	13	33	44	38	Fam243
ENSMUSG00000092035	1.49408	0.00780739	0.0326111	36	32	18	15	10	4	Peg10
ENSMUSG00000040794	-1.55112	0.00779793	0.0326041	20	4	10	32	38	23	C1qtnf4
ENSMUSG00000020952	0.304422	0.00779295	0.0325906	1275	1006	871	904	727	816	Scfd1
ENSMUSG00000024621	-0.640549	0.00778735	0.0325745	910	470	651	1201	1040	797	Csf1r
ENSMUSG00000016028	-0.393853	0.00778321	0.0325645	731	698	662	1053	787	838	Celsr1
ENSMUSG00000032340	-0.315211	0.00778138	0.0325641	1246	1078	897	1286	1208	1340	Neo1
ENSMUSG00000036564	-0.86022	0.00777465	0.0325432	38	40	48	90	71	64	Ndrg4
ENSMUSG00000001665	-0.63172	0.00777237	0.0325409	430	222	344	532	437	526	Gstt3
ENSMUSG00000035754	-0.360761	0.00777128	0.0325409	897	702	658	944	817	1023	Wdr18
ENSMUSG00000044719	4.17558	0.00775997	0.0325097	10	8	3	1	0	0	E230025N22Rik
ENSMUSG00000091625	0.652498	0.00776144	0.0325097	134	105	81	65	55	74	Lsm5
ENSMUSG00000014313	-0.483702	0.00775267	0.0324875	8509	4753	5726	8830	7826	8722	Cox6c
ENSMUSG00000020635	1.50015	0.00772555	0.0323811	31	28	15	13	6	6	Fkbp1b
ENSMUSG00000006711	-1.03291	0.00771471	0.032343	35	27	55	96	63	82	D130043K22Rik
ENSMUSG00000015957	-2.44733	0.00771228	0.03234	5	6	3	35	35	2	Wnt11
ENSMUSG00000025035	-0.353555	0.00771211	0.03234	894	664	600	932	759	950	Arl3
ENSMUSG00000069601	-0.440199	0.0077114	0.03234	3504	3226	3602	5153	4073	4544	Ank3
ENSMUSG00000104586	-1.335	0.00771158	0.03234	23	11	30	42	40	78	4921539H07Rik
ENSMUSG00000037725	0.955582	0.00770369	0.032333	120	69	58	34	29	57	Ckap2
ENSMUSG00000021610	0.326358	0.0076973	0.0323195	2503	2631	1833	1956	1592	1791	Clptm1l
ENSMUSG00000025439	0.446575	0.00769875	0.0323195	755	750	467	504	365	515	Clns1a
ENSMUSG00000027782	0.321752	0.00767247	0.0322237	2117	2126	1535	1527	1384	1515	Kpna4
ENSMUSG00000068794	-4.18122	0.0076469	0.0321235	1	0	0	6	4	9	Col28a1
ENSMUSG00000040350	-0.480092	0.00762971	0.0320585	2448	2040	1165	2542	2444	2385	Trim7
ENSMUSG00000020607	-0.614032	0.00760943	0.0319858	211	152	129	322	217	183	Lratd1
ENSMUSG00000034574	0.38745	0.00761069	0.0319858	981	1042	669	739	593	639	Daam1
ENSMUSG00000037003	-0.317296	0.00758941	0.0319107	1588	1530	1050	1803	1511	1647	Tns2
ENSMUSG00000037742	0.250874	0.00758695	0.0319075	90995	83721	65604	69420	56446	68184	Eef1a1
ENSMUSG00000026199	-0.471984	0.00757512	0.0318649	379	240	222	427	325	360	Ankzf1
ENSMUSG00000097412	-0.590572	0.0075652	0.0318304	138	103	112	159	160	192	1810014B01Rik
ENSMUSG00000068037	1.59451	0.00754713	0.0317615	28	32	15	12	3	9	Mas1
ENSMUSG00000021943	-0.835346	0.00753732	0.0317274	75	56	96	159	105	140	Gdf10
ENSMUSG00000029432	-0.359046	0.0074979	0.0315685	1724	1278	1283	2069	1562	1675	Nipsnap2
ENSMUSG00000052727	0.801186	0.00748473	0.0315202	232	299	119	147	114	92	Map1b
ENSMUSG00000038552	1.10404	0.00748147	0.0315135	111	169	45	63	39	41	Fndc4
ENSMUSG00000022022	-0.473498	0.00746432	0.0314484	177	154	127	224	169	219	Mtrf1
ENSMUSG00000008496	1.19097	0.00745775	0.0314278	47	33	26	18	16	10	Pou2f2
ENSMUSG00000029165	-0.484614	0.00745067	0.031405	373	290	321	473	360	506	Agbl5
ENSMUSG00000021751	-0.917902	0.00743785	0.031358	1346	691	1819	2787	2526	1987	Acox2
ENSMUSG00000044783	0.335603	0.0074326	0.031343	1062	1017	711	797	624	697	Hjurp
ENSMUSG00000026942	0.591329	0.00740698	0.031242	415	538	305	340	240	225	Traf2
ENSMUSG00000040105	-0.379847	0.0073936	0.0311926	665	516	529	815	623	716	Plpp6
ENSMUSG00000028007	0.305228	0.00736201	0.0310663	2111	2009	1742	1647	1386	1553	Snx7
ENSMUSG00000117870	-1.03164	0.00735865	0.0310591	30	26	46	64	70	72	Gm41792
ENSMUSG00000028278	-0.338627	0.00735429	0.0310478	1596	1212	1195	1708	1512	1644	Rragd
ENSMUSG00000078771	1.33645	0.00733828	0.0309872	65	26	29	14	19	11	Evi2a
ENSMUSG00000043067	0.501772	0.00733607	0.0309848	412	426	247	265	201	265	Dpy19l1
ENSMUSG00000063275	0.577489	0.0073277	0.0309565	234	285	231	199	126	168	Hacd1
ENSMUSG00000041329	-0.514261	0.00732042	0.0309327	199	132	135	244	187	208	Atp1b2
ENSMUSG00000070802	-0.60615	0.00730076	0.0308566	110	101	109	159	158	155	Pnmal2
ENSMUSG00000065519	-1.62641	0.00727116	0.0307385	4	10	7	19	22	22	Mir10a
ENSMUSG00000038150	-0.388128	0.00726369	0.0307138	464	431	289	558	428	495	Ormdl3
ENSMUSG00000027375	0.361789	0.00725176	0.0306703	5834	6505	4971	4789	4102	4132	Mal
ENSMUSG00000000563	-0.470365	0.00723188	0.0305931	9142	5749	7013	10184	8306	10836	Atp5pb
ENSMUSG00000021025	0.385282	0.00722519	0.0305717	556	442	371	393	280	334	Nfkbia
ENSMUSG00000042369	0.444054	0.0072186	0.0305508	435	442	303	336	245	253	Rbm45
ENSMUSG00000042359	-0.479385	0.00721542	0.0305442	2361	1664	2103	3007	2672	2621	Osbpl6
ENSMUSG00000089857	-0.785931	0.00720958	0.0305264	66	49	65	101	110	89	Zfp882
ENSMUSG00000018486	-1.58522	0.00720241	0.030503	18	9	26	71	66	21	Wnt9b
ENSMUSG00000009545	-0.656515	0.0071975	0.0304891	361	205	328	542	373	468	Kcnq1
ENSMUSG00000022329	0.433868	0.0071879	0.0304553	587	592	469	397	324	457	Stk3
ENSMUSG00000041801	0.909851	0.00718009	0.0304291	111	107	70	79	32	38	Phlda3
ENSMUSG00000022751	-0.695196	0.00715723	0.0303391	1708	742	1246	1838	1810	2089	Nit2
ENSMUSG00000026567	-2.26754	0.00714991	0.030315	3	1	5	11	19	12	Adcy10
ENSMUSG00000024043	-0.547112	0.0071395	0.0302801	161	115	89	184	159	163	Arhgap28
ENSMUSG00000048779	1.36255	0.00714007	0.0302801	105	41	27	22	12	28	P2ry6
ENSMUSG00000026482	-0.374043	0.00713273	0.0302627	3353	2459	2560	4017	2872	3625	Rgl1
ENSMUSG00000028031	-0.380009	0.00712828	0.0302507	538	403	325	558	475	535	Dkk2
ENSMUSG00000021748	-0.50927	0.00711887	0.0302176	2908	1917	2589	3852	2921	3542	Pdhb
ENSMUSG00000028357	-0.261568	0.00711239	0.030197	3015	2652	2110	3161	2666	3107	Kif12
ENSMUSG00000021594	0.821729	0.00710738	0.0301825	490	793	275	254	289	284	Srd5a1
ENSMUSG00000079057	0.700863	0.00710292	0.0301705	168	162	88	101	76	67	Cyp4v3
ENSMUSG00000044092	-1.31762	0.00709571	0.0301467	19	7	16	39	25	38	C130050O18Rik
ENSMUSG00000021133	-0.299616	0.00707953	0.0300848	2819	2261	2151	3177	2560	2848	Susd6
ENSMUSG00000031264	1.40917	0.00707037	0.0300641	60	22	23	14	9	14	Btk
ENSMUSG00000047735	-0.584486	0.00707305	0.0300641	3866	3585	4721	6444	6026	5553	Samd9l
ENSMUSG00000054814	0.337026	0.00707303	0.0300641	934	920	765	722	601	680	Usp46
ENSMUSG00000025946	5.28944	0.00705934	0.0300263	10	14	0	0	0	0	Pth2r
ENSMUSG00000016664	-0.314708	0.00704734	0.0299826	3380	2853	2743	3985	3320	3488	Pacsin2
ENSMUSG00000026623	-0.422534	0.00704746	0.0299826	2819	2618	2563	3588	3594	3181	Lpgat1
ENSMUSG00000018923	0.588573	0.00704335	0.0299787	332	346	226	225	129	227	Med11
ENSMUSG00000032290	0.42631	0.00704277	0.0299787	985	1067	680	669	554	724	Ptpn9
ENSMUSG00000019194	0.885022	0.00702758	0.0299252	174	172	93	107	75	44	Scn1b
ENSMUSG00000074646	-1.06495	0.00702467	0.0299197	20	18	18	45	29	40	6430550D23Rik
ENSMUSG00000005320	-0.424214	0.00701862	0.0299007	536	456	478	663	564	688	Fgfr4
ENSMUSG00000032473	3.69116	0.00700943	0.0298684	11	4	11	1	0	1	Cldn18
ENSMUSG00000036257	-0.380275	0.00700169	0.0298422	3007	2107	2245	3270	2899	3036	Pnpla8
ENSMUSG00000034135	-0.284624	0.00699902	0.0298376	1586	1290	1115	1663	1420	1576	Sik3
ENSMUSG00000047507	-1.35635	0.00698531	0.0297859	10	19	8	39	22	31	Baiap3
ENSMUSG00000017737	1.85304	0.00697338	0.0297418	35	110	20	14	5	25	Mmp9
ENSMUSG00000053684	0.570223	0.00697197	0.0297418	202	194	120	125	90	117	BC048403
ENSMUSG00000018547	0.40309	0.00695257	0.0296666	615	502	368	382	345	339	Pip4k2b
ENSMUSG00000018659	-0.387418	0.00693656	0.0296051	1226	851	810	1207	1116	1277	Pnpo
ENSMUSG00000058571	-0.981363	0.00693501	0.0296051	51	21	29	66	51	73	Gpc6
ENSMUSG00000040740	-0.502072	0.0069309	0.0295944	585	384	426	771	480	666	Slc25a34
ENSMUSG00000070777	3.701	0.00692356	0.0295698	13	8	6	2	0	0	Ceacam20
ENSMUSG00000087171	-1.11015	0.00691623	0.0295453	31	14	27	45	46	59	Gm12962
ENSMUSG00000024548	-0.483614	0.00690785	0.0295162	363	365	325	484	503	431	Setbp1
ENSMUSG00000020048	0.310282	0.00689307	0.0294611	11195	11178	9586	9117	7413	8467	Hsp90b1
ENSMUSG00000053062	0.808874	0.00689246	0.0294611	341	326	124	159	143	117	Jam2
ENSMUSG00000071632	0.505811	0.00689337	0.0294611	216	174	157	143	107	121	2510002D24Rik
ENSMUSG00000026173	-1.02227	0.00688458	0.0294437	29	21	36	58	48	66	Plcd4
ENSMUSG00000020647	-0.347746	0.00687765	0.0294208	866	752	721	1076	836	974	Ncoa1
ENSMUSG00000031548	-1.63431	0.00686462	0.0293769	1499	422	1600	4017	2780	4127	Sfrp1
ENSMUSG00000036885	-0.670622	0.00686479	0.0293769	69	77	57	117	82	114	Arhgef26
ENSMUSG00000051985	-2.29357	0.00686582	0.0293769	6	1	3	19	20	7	Igfn1
ENSMUSG00000066979	0.333883	0.00685851	0.0293658	901	807	610	617	518	625	Bub3
ENSMUSG00000059839	-0.526636	0.00685367	0.0293518	268	176	139	297	221	279	Zfp874b
ENSMUSG00000020720	0.289118	0.00684942	0.0293403	1801	1629	1262	1302	1088	1291	Psmd12
ENSMUSG00000036894	0.854751	0.00681093	0.0291821	239	221	89	93	107	80	Rap2b
ENSMUSG00000030674	0.321186	0.00680314	0.0291554	2072	1807	1553	1616	1133	1457	Qprt
ENSMUSG00000032679	-0.45601	0.00680211	0.0291554	714	494	567	880	745	726	Cd59a
ENSMUSG00000097584	-4.18579	0.00680177	0.0291554	0	0	1	8	6	5	1700125G22Rik
ENSMUSG00000079553	1.06374	0.00678282	0.0290883	81	105	76	40	20	63	Kifc1
ENSMUSG00000037816	0.554592	0.00677375	0.0290561	328	385	228	255	163	200	Fbxw17
ENSMUSG00000034321	0.510828	0.0067691	0.0290428	270	260	163	162	138	163	Exosc1
ENSMUSG00000076563	5.30727	0.00676828	0.0290428	16	9	0	0	0	0	Igkv5-48
ENSMUSG00000039159	-0.357225	0.00675729	0.0290055	1356	1181	798	1558	1196	1315	Ube2h
ENSMUSG00000033373	0.569789	0.00675143	0.028987	230	261	158	153	112	155	Fntb
ENSMUSG00000028651	0.507313	0.00674652	0.0289725	372	355	215	217	209	201	Ppie
ENSMUSG00000018340	0.422112	0.00670991	0.0288219	2229	2252	1315	1457	1303	1338	Anxa6
ENSMUSG00000020423	1.54218	0.00670569	0.0288104	1042	1912	424	501	297	301	Btg2
ENSMUSG00000078377	0.385579	0.00668502	0.0287282	2243	2575	1745	1700	1465	1667	Gm4294
ENSMUSG00000021922	2.2469	0.00667889	0.0287085	17	14	9	4	3	1	Itih4
ENSMUSG00000031858	-0.372502	0.00667436	0.0286956	1041	790	796	1282	937	1072	Mau2
ENSMUSG00000034647	-0.395419	0.00666549	0.0286641	990	897	584	1103	1005	971	Ankrd12
ENSMUSG00000026283	0.418681	0.00665346	0.0286189	489	434	318	360	253	278	Ing5
ENSMUSG00000046159	-0.962594	0.00664595	0.0285932	46	23	38	63	71	66	Chrm3
ENSMUSG00000038550	-1.19292	0.00662695	0.028518	67	44	140	240	145	211	Ciart
ENSMUSG00000097536	-0.898043	0.00662291	0.0285072	39	40	48	72	86	72	2610037D02Rik
ENSMUSG00000050697	0.348924	0.0066205	0.0285034	1127	1070	729	782	673	736	Prkaa1
ENSMUSG00000106682	-3.22977	0.00662041	0.0285034	2	0	1	13	8	6	Gm42648
ENSMUSG00000105906	2.68899	0.00661404	0.0284887	20	9	6	2	2	1	Iglc1
ENSMUSG00000084323	1.00161	0.00660535	0.0284578	56	51	35	30	20	18	Gm14438
ENSMUSG00000041658	-0.842578	0.00660178	0.028449	64	39	40	69	89	84	Rragb
ENSMUSG00000044788	-1.60208	0.00659744	0.028447	361	98	361	946	783	730	Fads6
ENSMUSG00000059743	1.88412	0.00659981	0.028447	24	31	8	7	5	4	Fdps
ENSMUSG00000114148	-2.37347	0.00659924	0.028447	3	3	2	14	19	6	Gm47701
ENSMUSG00000011877	0.400049	0.00659	0.0284244	1003	1036	673	776	554	644	Git1
ENSMUSG00000028029	0.427394	0.00658842	0.0284242	817	753	464	544	411	484	Aimp1
ENSMUSG00000038467	0.371593	0.00658558	0.0284184	2476	2599	1674	1885	1410	1710	Chmp4b
ENSMUSG00000094475	-3.00173	0.00658158	0.028409	2	1	1	18	9	4	Gm11007
ENSMUSG00000110275	1.89465	0.00658187	0.028409	30	17	9	6	4	4	Gm5905
ENSMUSG00000039384	1.34032	0.00657495	0.0283922	74	96	21	28	23	19	Dusp10
ENSMUSG00000044468	-0.801933	0.00657464	0.0283922	139	91	140	190	164	278	Tent5c
ENSMUSG00000114797	0.456317	0.00655426	0.028316	722	640	408	395	388	435	Gm49336
ENSMUSG00000022120	0.692003	0.0065505	0.0283063	121	138	82	69	58	75	Rnf219
ENSMUSG00000026646	1.35662	0.00655022	0.0283063	53	90	46	21	10	41	Suv39h2
ENSMUSG00000027353	0.731044	0.00654144	0.0282857	122	151	124	91	54	90	Mcm8
ENSMUSG00000039904	-1.81374	0.00654271	0.0282857	5	4	5	19	12	17	Gpr37
ENSMUSG00000021177	0.531897	0.00652403	0.028218	209	224	158	135	114	144	Tdp1
ENSMUSG00000052117	-0.728263	0.00652114	0.028212	262	270	385	566	495	455	D630039A03Rik
ENSMUSG00000116308	-3.99186	0.00651642	0.0281981	1	0	1	2	20	7	Gm49482
ENSMUSG00000019854	0.427521	0.00651438	0.0281969	683	659	456	410	427	433	Reps1
ENSMUSG00000085574	2.39092	0.00651463	0.0281969	8	16	13	3	2	2	Gm13053
ENSMUSG00000024483	-0.285371	0.00650545	0.0281702	1378	1211	1030	1518	1299	1422	Ankhd1
ENSMUSG00000024952	0.462925	0.00650256	0.0281642	425	408	256	278	211	265	Rps6ka4
ENSMUSG00000043262	0.43787	0.0064955	0.0281401	611	652	400	419	354	399	Uevld
ENSMUSG00000040385	0.272242	0.00647025	0.0280372	4619	4221	3404	3507	2808	3443	Ppp1ca
ENSMUSG00000048279	1.10283	0.00646709	0.0280301	162	250	64	94	62	53	Sacs
ENSMUSG00000008859	0.353662	0.00643525	0.0278985	1269	1325	933	972	762	922	Rala
ENSMUSG00000034947	-0.411854	0.00643329	0.0278965	2079	1460	1534	2551	1732	2255	Tmem106a
ENSMUSG00000001120	0.557145	0.00642327	0.0278595	516	494	322	255	245	360	Pcbp3
ENSMUSG00000056666	-0.622211	0.00640816	0.0278004	3469	1626	2422	3884	3301	3923	Retsat
ENSMUSG00000053317	0.433973	0.00640587	0.0277969	894	782	502	573	414	548	Sec61b
ENSMUSG00000037492	-2.54442	0.00639655	0.0277629	3	0	4	10	11	19	Zmat4
ENSMUSG00000021676	-0.405204	0.00639402	0.0277584	2399	1674	1818	2799	2086	2663	Iqgap2
ENSMUSG00000047388	-0.370335	0.00637704	0.0276974	586	437	408	635	546	591	Atmin
ENSMUSG00000049659	-0.316732	0.0063785	0.0276974	2357	1792	1719	2567	2116	2345	Aftph
ENSMUSG00000057103	-1.71263	0.00637733	0.0276974	3069	712	2815	6559	6962	7559	Nat8f1
ENSMUSG00000020672	1.02227	0.00636812	0.0276716	65	58	36	29	15	31	Sntg2
ENSMUSG00000048582	-1.51699	0.00636642	0.0276707	9	6	8	26	17	21	Gja3
ENSMUSG00000036863	-0.387722	0.00636085	0.0276529	490	375	347	541	487	490	Syde2
ENSMUSG00000070462	0.64611	0.00635839	0.0276486	282	345	166	179	154	148	Tlnrd1
ENSMUSG00000020437	1.08929	0.00635072	0.0276228	137	72	43	28	39	41	Myo1g
ENSMUSG00000071528	-0.491785	0.00635097	0.0276228	2427	1509	1930	2822	2368	2790	Atp5md
ENSMUSG00000051627	-2.07654	0.00634067	0.0275908	13	3	3	48	15	13	H1f4
ENSMUSG00000038991	-0.313134	0.00633805	0.0275869	2194	1864	1683	2669	1920	2316	Txndc5
ENSMUSG00000045441	-0.847343	0.0063383	0.0275869	125	61	118	171	160	202	Gprin3
ENSMUSG00000079941	-0.456651	0.00633529	0.0275867	469	324	308	501	399	547	Cox5b-ps
ENSMUSG00000027673	-0.526531	0.00632793	0.0275611	2425	1382	1834	2789	2304	2750	Ndufb5
ENSMUSG00000003062	0.430871	0.00631527	0.0275162	626	647	415	461	329	412	Stard3nl
ENSMUSG00000034709	0.305137	0.00631567	0.0275162	1540	1402	1100	1100	922	1117	Ppp1r21
ENSMUSG00000042282	-1.69996	0.00631617	0.0275162	7	4	10	18	19	30	Gucy2f
ENSMUSG00000089687	-1.34289	0.00631465	0.0275162	14	9	13	33	33	22	Rab42
ENSMUSG00000070493	-0.382504	0.00631007	0.0275153	6029	4999	5281	7577	5820	7321	Chchd2
ENSMUSG00000022211	-1.07821	0.00630776	0.0275117	25	18	21	57	41	33	Carmil3
ENSMUSG00000024386	0.459089	0.006304	0.0275017	1963	1331	1018	1139	784	1054	Proc
ENSMUSG00000019989	-0.401315	0.00628495	0.027425	1418	1030	1133	1715	1376	1486	Enpp3
ENSMUSG00000039396	0.954098	0.00627996	0.0274096	58	51	49	26	20	33	Neil3
ENSMUSG00000047153	-0.439347	0.00627079	0.027376	671	518	358	763	615	608	Khnyn
ENSMUSG00000027347	-0.754734	0.00626511	0.0273575	176	122	95	253	233	139	Rasgrp1
ENSMUSG00000061477	0.296938	0.00625541	0.0273216	2284	2179	1711	1681	1467	1679	Rps7
ENSMUSG00000060985	-0.779333	0.00624913	0.0273005	76	78	91	118	145	146	Tdrd5
ENSMUSG00000050017	0.297426	0.00624087	0.0272708	1618	1503	1133	1177	1009	1129	Pitpnb
ENSMUSG00000057278	0.706942	0.00623578	0.0272549	174	255	169	123	92	142	Snrpg
ENSMUSG00000055676	-1.43061	0.00623252	0.0272471	10	12	14	32	41	21	Gm5069
ENSMUSG00000030291	0.366634	0.00622598	0.0272248	728	625	500	489	385	505	Med21
ENSMUSG00000002812	0.378716	0.00621873	0.0271995	2074	1975	1237	1420	1134	1315	Flii
ENSMUSG00000087343	-2.94534	0.00621563	0.0271923	1	0	3	12	8	11	1700021N21Rik
ENSMUSG00000025314	0.488422	0.00620775	0.0271642	2556	2988	1632	1686	1606	1560	Ptprj
ENSMUSG00000058799	0.403727	0.00620595	0.0271627	3283	3594	2214	2249	2005	2301	Nap1l1
ENSMUSG00000028484	0.442418	0.00619949	0.0271407	1040	1024	631	641	538	708	Psip1
ENSMUSG00000027968	0.452814	0.00619721	0.0271371	462	485	308	301	269	305	Larp7
ENSMUSG00000039153	1.47881	0.00619569	0.0271368	84	62	20	21	24	9	Runx2
ENSMUSG00000028923	0.343249	0.00616595	0.0270137	1247	1159	827	883	688	870	Necap2
ENSMUSG00000041238	0.436385	0.00616614	0.0270137	852	949	635	566	531	627	Rbbp8
ENSMUSG00000024007	0.520313	0.00615115	0.0269607	376	476	315	291	219	278	Ppil1
ENSMUSG00000024078	0.490058	0.00614869	0.0269562	398	395	273	224	229	270	Ttc27
ENSMUSG00000015947	1.46422	0.00613547	0.0269045	149	74	37	55	12	22	Fcgr1
ENSMUSG00000038692	-0.536588	0.00613021	0.0268878	273	264	143	327	289	316	Hoxb4
ENSMUSG00000003873	0.624233	0.00611016	0.0268061	292	290	178	164	112	196	Bax
ENSMUSG00000005802	0.362297	0.00608172	0.0266928	1110	1009	684	739	643	692	Slc30a4
ENSMUSG00000013974	3.46171	0.00608289	0.0266928	17	17	2	2	1	0	Mcemp1
ENSMUSG00000035403	-0.673545	0.00607909	0.0266886	93	65	70	147	98	107	Crb2
ENSMUSG00000058625	2.15964	0.00607789	0.0266886	28	22	7	6	1	5	Gm17383
ENSMUSG00000084093	-0.6777	0.00606684	0.0266474	419	224	226	448	314	560	Gm16418
ENSMUSG00000021007	0.629324	0.00606443	0.026643	185	182	107	100	99	91	Spata7
ENSMUSG00000018986	-1.10896	0.00606177	0.0266376	49	23	27	105	41	61	Slfn3
ENSMUSG00000030827	4.35289	0.00605472	0.0266129	11	11	2	1	0	0	Fgf21
ENSMUSG00000050108	3.11173	0.00604542	0.0265783	17	17	3	2	0	2	Bpifc
ENSMUSG00000027993	-0.482284	0.00604353	0.0265762	1487	921	1067	1766	1492	1404	Trim2
ENSMUSG00000029556	-0.394597	0.00604186	0.0265751	731	546	568	888	675	783	Hnf1a
ENSMUSG00000030924	0.700213	0.00600812	0.0264329	106	132	98	78	58	65	Rexo5
ENSMUSG00000027108	0.417147	0.00599752	0.0263925	894	990	641	628	549	634	Ola1
ENSMUSG00000013622	-0.480541	0.00599078	0.026369	1641	975	1062	1725	1372	1814	Atraid
ENSMUSG00000034463	2.00194	0.00598503	0.0263573	25	17	9	5	2	5	Scara3
ENSMUSG00000042404	-0.52985	0.00598671	0.0263573	213	145	117	235	204	211	Dennd4b
ENSMUSG00000052485	0.723331	0.00598607	0.0263573	243	317	139	160	120	123	Tmem171
ENSMUSG00000032238	-0.435432	0.00597652	0.0263311	1622	1130	815	1664	1385	1495	Rora
ENSMUSG00000004791	2.1209	0.00597264	0.0263202	20	47	11	3	3	11	Pgf
ENSMUSG00000031445	-1.38398	0.00595637	0.0262546	132	18	100	236	168	231	Proz
ENSMUSG00000031919	-0.672925	0.00595401	0.0262504	331	181	214	422	252	443	Tmed6
ENSMUSG00000046480	-1.83029	0.00594721	0.0262267	498	98	441	1197	1176	1222	Scn4b
ENSMUSG00000026589	0.816789	0.00594083	0.0262047	111	176	101	69	60	84	Sec16b
ENSMUSG00000031556	-0.578127	0.00591487	0.0260963	1095	681	989	1539	1122	1383	Tm2d2
ENSMUSG00000040195	0.55054	0.00590073	0.026044	314	297	178	170	148	193	Nemp1
ENSMUSG00000114709	-1.71393	0.00590163	0.026044	7	4	7	21	21	15	Gm47920
ENSMUSG00000028576	0.520937	0.00589114	0.0260101	410	388	298	242	190	303	Ift74
ENSMUSG00000078851	-0.781657	0.00588788	0.0260018	112	52	70	153	115	117	H2aw
ENSMUSG00000001334	-1.34391	0.00588263	0.0259848	25	16	8	27	46	41	Fndc5
ENSMUSG00000038708	-0.294565	0.00588195	0.0259848	4529	4006	3603	5400	4376	4609	Golga4
ENSMUSG00000019820	-0.499963	0.00586083	0.0259007	1560	1151	1388	2184	1822	1633	Utrn
ENSMUSG00000019796	0.629045	0.00585353	0.0258746	295	392	250	239	140	212	Lrp11
ENSMUSG00000068245	-1.2206	0.00584498	0.0258429	87	73	49	310	81	89	Phf11d
ENSMUSG00000051223	0.380085	0.00583608	0.0258096	5877	6068	3851	3930	3627	3991	Bzw1
ENSMUSG00000030188	0.852435	0.00581056	0.0257028	99	65	55	49	29	38	Magohb
ENSMUSG00000025862	-0.274227	0.00580229	0.0256808	2173	1829	1471	2304	1938	2090	Stag2
ENSMUSG00000027082	-0.540007	0.0058042	0.0256808	361	219	220	369	376	356	Tfpi
ENSMUSG00000097440	-0.867993	0.0058042	0.0256808	49	33	26	77	54	57	Gm6277
ENSMUSG00000051682	1.91578	0.00578922	0.0256327	36	17	12	4	3	9	Treml4
ENSMUSG00000038451	0.479031	0.00578762	0.0256317	423	377	236	251	211	243	Spsb2
ENSMUSG00000025579	-0.416602	0.00577688	0.0255902	1554	1172	1240	1780	1429	1915	Gaa
ENSMUSG00000114003	0.419094	0.00577366	0.025582	398	321	263	262	200	242	Gm9616
ENSMUSG00000033256	-0.7947	0.005771	0.0255771	89	66	80	106	121	166	Shf
ENSMUSG00000075122	3.47105	0.00577118	0.0255771	26	22	1	1	0	3	Cd80
ENSMUSG00000040282	0.674968	0.00576352	0.0255552	150	153	86	81	75	75	BC052040
ENSMUSG00000032185	0.445815	0.00575113	0.0255063	753	878	556	547	463	531	Carm1
ENSMUSG00000022840	-0.843216	0.00574222	0.0254728	95	45	47	99	111	104	Adcy5
ENSMUSG00000022009	0.490537	0.00573652	0.0254536	269	241	170	179	136	148	Nufip1
ENSMUSG00000086600	-1.02421	0.00573091	0.0254347	24	29	32	50	52	67	C030005K06Rik
ENSMUSG00000022421	1.09911	0.00572766	0.0254307	38	54	40	23	19	18	Nptxr
ENSMUSG00000032915	1.61514	0.00572865	0.0254307	49	43	12	11	13	7	Adgre4
ENSMUSG00000003623	0.539028	0.00572094	0.0254086	7002	4195	5750	4350	3172	3841	Crot
ENSMUSG00000025277	-0.496143	0.0057208	0.0254086	331	290	323	499	383	420	Abhd6
ENSMUSG00000043832	1.29242	0.00570702	0.0253588	70	41	21	21	15	14	Clec4a3
ENSMUSG00000029600	-0.617263	0.00570238	0.025348	123	95	96	188	115	165	Rita1
ENSMUSG00000054723	-0.524927	0.00570163	0.025348	325	195	217	363	313	338	Vmac
ENSMUSG00000085826	-0.739233	0.00570324	0.025348	236	147	258	381	302	374	Gm15638
ENSMUSG00000041870	0.342186	0.00568422	0.0252815	1673	1735	1230	1286	1077	1150	Ankrd13a
ENSMUSG00000039934	0.671819	0.00567934	0.0252659	417	213	249	164	177	180	Gsap
ENSMUSG00000097195	0.949335	0.00567602	0.0252571	122	136	53	46	43	62	Snhg5
ENSMUSG00000057036	0.399366	0.00567112	0.0252413	1057	1054	715	676	623	745	Gm7536
ENSMUSG00000037953	-1.07698	0.00566343	0.025214	139	57	181	314	232	254	A4gnt
ENSMUSG00000060279	0.362798	0.00566364	0.025214	1008	1034	765	778	590	738	Ap2a1
ENSMUSG00000079105	1.03702	0.00565993	0.0252095	100	181	126	60	40	96	C7
ENSMUSG00000023307	0.305628	0.00565748	0.0252046	1746	1411	1273	1288	1008	1155	Marchf5
ENSMUSG00000021360	0.621593	0.0056372	0.0251202	1650	2020	915	1193	766	886	Gcnt2
ENSMUSG00000024169	-0.471539	0.00563218	0.0251038	334	351	329	527	399	448	Ift140
ENSMUSG00000063535	-1.35037	0.00562529	0.0250791	16	14	8	45	25	23	Zfp773
ENSMUSG00000020736	0.426385	0.00562192	0.02507	567	618	419	440	338	371	Nt5c
ENSMUSG00000074264	-1.12499	0.00561006	0.0250231	63	23	65	140	95	91	Amy1
ENSMUSG00000055093	0.621393	0.00560624	0.025012	306	339	175	165	150	190	Gm8430
ENSMUSG00000030002	-0.318988	0.00560102	0.024997	3224	2830	2478	3477	3320	3413	Dusp11
ENSMUSG00000078429	-0.344258	0.00560153	0.024997	2655	1963	1552	2701	2262	2473	Ctdsp2
ENSMUSG00000107331	-0.763431	0.00559175	0.0249653	59	61	42	90	95	77	Gm42732
ENSMUSG00000039062	-0.702273	0.00558225	0.0249288	2723	1457	2669	4150	3164	3667	Anpep
ENSMUSG00000044968	0.54201	0.00558174	0.0249288	255	294	184	168	151	163	Napepld
ENSMUSG00000036371	0.290929	0.00557568	0.0249114	5268	4674	3493	3673	3107	3711	Serbp1
ENSMUSG00000070469	-2.03538	0.00557394	0.0249095	10	2	2	18	15	20	Adamtsl3
ENSMUSG00000007721	0.5061	0.00556843	0.0248909	643	695	459	521	305	400	Ccdc124
ENSMUSG00000022894	-0.499004	0.00556655	0.0248884	435	307	273	457	370	543	Adamts5
ENSMUSG00000028614	0.455882	0.00555192	0.024829	499	569	446	375	315	380	Ndc1
ENSMUSG00000054942	-0.353191	0.00554717	0.0248136	852	675	604	898	838	867	Miga1
ENSMUSG00000025509	-0.383638	0.00553568	0.0247682	1406	1273	1150	1997	1353	1511	Pnpla2
ENSMUSG00000037995	-0.642543	0.00553312	0.0247626	115	87	64	153	101	143	Igsf9
ENSMUSG00000032376	-0.405417	0.00552905	0.0247504	924	618	609	1027	798	905	Usp3
ENSMUSG00000028476	-0.579619	0.00552665	0.0247488	133	124	104	208	167	145	Reck
ENSMUSG00000053702	-0.533865	0.00552739	0.0247488	139	116	114	186	152	178	Nebl
ENSMUSG00000020154	-0.450805	0.00552109	0.0247325	1535	1139	1316	2037	1634	1629	Ptprb
ENSMUSG00000036902	1.55669	0.00550699	0.0246752	25	43	22	6	13	10	Neto2
ENSMUSG00000047777	0.512537	0.00550188	0.0246582	300	273	183	177	169	157	Phf13
ENSMUSG00000025485	0.494731	0.00549978	0.0246547	856	797	446	508	406	495	Ric8a
ENSMUSG00000037434	0.379712	0.0054913	0.0246226	2160	2392	1880	1685	1488	1608	Slc30a1
ENSMUSG00000025969	0.38277	0.00546994	0.0245327	666	530	429	465	345	384	Nrp2
ENSMUSG00000074182	0.631152	0.0054591	0.02449	247	304	164	151	148	140	Znhit6
ENSMUSG00000036492	2.51452	0.00545283	0.0244677	21	37	5	3	6	1	Rnf39
ENSMUSG00000111662	-1.73377	0.00544395	0.0244338	5	6	7	20	23	15	Gm7435
ENSMUSG00000027439	-0.475213	0.00543274	0.0243893	763	592	695	982	890	895	Gzf1
ENSMUSG00000031683	0.38494	0.00542768	0.0243724	600	609	436	437	368	404	Lsm6
ENSMUSG00000014504	0.44589	0.00542222	0.0243538	545	463	411	319	298	383	Srp19
ENSMUSG00000087211	-0.634766	0.00541738	0.0243378	137	86	99	161	140	179	Lhx1os
ENSMUSG00000028163	0.628998	0.00541211	0.02432	1109	1138	526	677	534	477	Nfkb1
ENSMUSG00000027602	0.370848	0.00540446	0.0242915	869	740	692	638	479	606	Map1lc3a
ENSMUSG00000109473	-2.3046	0.00539642	0.0242612	5	2	2	22	7	14	B930025P03Rik
ENSMUSG00000026153	0.365137	0.00538457	0.0242137	1290	1303	928	939	846	831	Fam135a
ENSMUSG00000041688	0.521252	0.00538407	0.0242137	1715	2187	1191	1146	1026	1216	Amot
ENSMUSG00000035642	-0.699589	0.00537373	0.0241766	568	257	410	655	607	662	Aamdc
ENSMUSG00000020608	0.31944	0.00535113	0.0240807	1378	1334	1011	1016	887	959	Smc6
ENSMUSG00000097589	0.604524	0.00535092	0.0240807	659	596	292	334	289	330	Dleu2
ENSMUSG00000019866	0.592713	0.00534807	0.0240786	789	815	388	434	402	404	Crybg1
ENSMUSG00000021371	-0.576603	0.00534784	0.0240786	3517	2159	3192	4775	3848	4302	Mcur1
ENSMUSG00000030795	0.317204	0.00534069	0.0240569	5645	4853	3488	3707	3290	3669	Fus
ENSMUSG00000058922	0.519478	0.00534042	0.0240569	638	833	539	455	434	460	Gm10052
ENSMUSG00000017716	1.15513	0.00533263	0.0240354	157	121	76	35	28	87	Birc5
ENSMUSG00000036103	0.582078	0.00533335	0.0240354	513	509	257	307	225	277	Colec12
ENSMUSG00000045092	0.575409	0.00533078	0.0240354	475	420	251	311	216	204	S1pr1
ENSMUSG00000057193	0.382511	0.00533013	0.0240354	1043	1059	741	823	622	652	Slc44a2
ENSMUSG00000078532	-0.651947	0.00532826	0.0240354	206	201	126	278	185	340	Nkain1
ENSMUSG00000034278	0.679307	0.00532017	0.024005	107	111	92	68	59	60	Dnajc17
ENSMUSG00000087611	-0.980194	0.00531784	0.0240003	36	29	39	73	46	83	4930458D05Rik
ENSMUSG00000069206	-0.381046	0.00530908	0.0239665	448	396	290	497	435	477	Zfp874a
ENSMUSG00000025785	0.413617	0.00530342	0.0239467	513	478	446	377	319	349	Exosc7
ENSMUSG00000046057	3.67048	0.00529869	0.0239311	12	9	6	1	1	0	Gm15428
ENSMUSG00000001300	-0.456318	0.0052903	0.023899	412	282	272	435	410	418	Efnb2
ENSMUSG00000035509	-0.876006	0.00528848	0.0238966	47	55	36	77	61	106	Fbxl21
ENSMUSG00000085611	1.46415	0.00526479	0.0237953	23	42	25	13	7	12	Ap3s1-ps1
ENSMUSG00000028158	-0.558961	0.0052576	0.0237685	553	305	278	555	476	545	Mttp
ENSMUSG00000036932	-0.3542	0.00525708	0.0237685	2837	2160	2211	3284	2596	3028	Aifm1
ENSMUSG00000049625	1.31238	0.005247	0.0237321	145	64	58	53	12	38	Tifab
ENSMUSG00000034330	-0.389168	0.00524334	0.0237213	502	382	318	545	469	487	Plcg2
ENSMUSG00000084350	0.879336	0.00523726	0.0236995	75	95	57	50	36	33	Znf41-ps
ENSMUSG00000018861	-0.545835	0.00523088	0.0236764	195	163	120	280	172	219	Fdxr
ENSMUSG00000089663	-1.14789	0.00521981	0.023632	28	17	11	42	33	42	Gm15651
ENSMUSG00000034656	-1.02712	0.00521386	0.0236108	30	26	17	58	33	52	Cacna1a
ENSMUSG00000085834	-4.9327	0.00521229	0.0236093	0	0	0	11	2	4	Gm15622
ENSMUSG00000028249	0.308767	0.00519091	0.0235182	4722	4107	2946	3254	2666	3141	Sdcbp
ENSMUSG00000104520	-1.46262	0.00518429	0.0234939	11	11	16	32	21	51	Gm37336
ENSMUSG00000023010	-0.319883	0.00517551	0.0234598	28094	20523	18877	30141	23135	27558	Tmbim6
ENSMUSG00000040018	-0.336767	0.00516861	0.0234342	1319	1119	1047	1502	1244	1504	Cox15
ENSMUSG00000027215	-0.62823	0.00516668	0.0234311	1276	1432	1158	1448	2027	2242	Cd82
ENSMUSG00000022204	0.447013	0.00516007	0.0234068	514	459	303	306	268	315	Ngdn
ENSMUSG00000027331	1.00684	0.00515615	0.0233947	109	124	95	46	30	83	Knstrn
ENSMUSG00000115050	3.85619	0.00515536	0.0233947	12	15	4	0	0	2	Gm21154
ENSMUSG00000030745	1.22132	0.00514518	0.0233563	59	35	26	15	18	15	Il21r
ENSMUSG00000036968	0.589801	0.00514023	0.0233395	271	295	172	187	120	164	Cnpy4
ENSMUSG00000004446	-0.402798	0.00513373	0.0233156	1198	824	828	1317	1019	1285	Bid
ENSMUSG00000022419	-0.345665	0.00513256	0.0233156	2938	2162	2050	3192	2746	2764	Deptor
ENSMUSG00000045667	0.374032	0.00513226	0.0233156	902	906	669	622	560	651	Smtnl2
ENSMUSG00000090150	-0.507743	0.00513082	0.0233156	4334	2636	3406	5049	4289	4920	Acad11
ENSMUSG00000021737	0.293598	0.00511868	0.0232699	1940	1812	1451	1458	1214	1411	Psmd6
ENSMUSG00000026353	0.378583	0.00511208	0.0232455	2355	2316	1511	1613	1291	1638	Ubxn4
ENSMUSG00000079550	-1.07523	0.00511109	0.0232455	21	22	30	55	42	55	Mpp4
ENSMUSG00000050912	0.551759	0.00510956	0.0232454	2369	2632	1268	1481	1271	1285	Tmem123
ENSMUSG00000041625	-0.485489	0.00510295	0.023221	965	587	630	1162	805	970	Ggact
ENSMUSG00000022667	3.06344	0.00509758	0.0232078	28	17	3	0	3	2	Cd200r1
ENSMUSG00000035885	-0.528709	0.00509882	0.0232078	5329	3605	4321	6481	4741	7381	Cox8a
ENSMUSG00000024388	-0.345335	0.00509491	0.0232013	1651	1294	1235	1753	1549	1801	Myo7b
ENSMUSG00000002984	0.371709	0.00509222	0.0231947	831	806	702	615	537	595	Tomm40
ENSMUSG00000036553	0.417409	0.00508718	0.0231774	1715	1729	1065	1133	921	1164	Sh3tc1
ENSMUSG00000044352	-1.35664	0.00508367	0.023167	30	7	22	52	48	45	Sowaha
ENSMUSG00000048911	-1.59904	0.00507829	0.0231482	732	495	1178	3874	2078	1562	Rnf24
ENSMUSG00000020076	0.31426	0.0050753	0.0231402	1772	1513	1163	1184	1058	1169	Ddx50
ENSMUSG00000060550	-0.77884	0.00507261	0.0231336	247	282	116	394	237	421	H2-Q7
ENSMUSG00000028082	0.475687	0.00505506	0.0230591	2842	3430	1941	1969	1691	1982	Sh3d19
ENSMUSG00000024143	0.528278	0.00504782	0.0230317	1913	1841	942	1132	951	981	Rhoq
ENSMUSG00000030733	-0.370272	0.00504485	0.0230238	937	717	709	1065	849	1032	Sh2b1
ENSMUSG00000018585	0.444289	0.00504258	0.0230201	1936	1989	1298	1353	943	1394	Atox1
ENSMUSG00000031485	-0.402608	0.0050428	0.0230201	3476	2284	2119	3447	3153	3281	Plpbp
ENSMUSG00000019889	-0.341164	0.00503709	0.0230052	2885	2248	2240	3398	2658	2973	Ptprk
ENSMUSG00000026343	0.998049	0.00503674	0.0230052	71	113	52	48	31	35	Gpr39
ENSMUSG00000023348	0.47264	0.00503082	0.0229878	1034	891	565	563	490	644	Trip6
ENSMUSG00000075266	1.28988	0.00502991	0.0229878	44	29	25	11	11	16	Cenpw
ENSMUSG00000026748	-0.530474	0.00502777	0.0229851	1801	1106	1468	2162	1925	2023	Plxdc2
ENSMUSG00000055897	-0.42783	0.00501748	0.0229437	550	396	313	611	485	514	Ppp4r1l-ps
ENSMUSG00000032599	-0.348129	0.00500841	0.0229078	767	674	591	973	714	814	Ip6k2
ENSMUSG00000026627	-0.591768	0.00500378	0.0228923	440	250	338	583	430	488	Pacc1
ENSMUSG00000028729	0.352689	0.00500205	0.02289	911	811	593	604	533	592	Ebna1bp2
ENSMUSG00000025726	-0.904601	0.00499526	0.0228663	210	93	216	368	279	313	Slc28a1
ENSMUSG00000052459	-0.492375	0.00499565	0.0228663	10250	7498	9547	14144	11264	12148	Atp6v1a
ENSMUSG00000018362	0.734729	0.00498304	0.0228197	155	199	119	80	83	109	Kpna2
ENSMUSG00000019433	0.407779	0.00498239	0.0228197	874	970	714	658	544	660	Gipc1
ENSMUSG00000047557	0.793053	0.00498115	0.0228197	196	151	77	81	64	84	Lxn
ENSMUSG00000044254	1.00131	0.00497895	0.0228178	215	236	391	129	168	123	Pcsk9
ENSMUSG00000049008	-4.40837	0.00496124	0.0227421	0	0	1	4	5	13	BB014433
ENSMUSG00000109381	-4.94705	0.00495667	0.0227268	0	0	0	5	9	2	Gm44826
ENSMUSG00000003865	-0.493648	0.00495023	0.0227028	820	583	708	994	852	1039	Gys1
ENSMUSG00000024073	-0.415288	0.00494166	0.0226829	3863	3215	3501	5089	4280	4361	Birc6
ENSMUSG00000025076	0.456081	0.00494468	0.0226829	335	328	248	232	206	199	Casp7
ENSMUSG00000035235	0.577718	0.00494212	0.0226829	282	267	211	139	159	188	Trim13
ENSMUSG00000038520	-0.401615	0.00494294	0.0226829	662	538	396	774	546	696	Tbc1d17
ENSMUSG00000091996	-1.85584	0.00494376	0.0226829	7	2	10	21	19	28	BC049352
ENSMUSG00000038622	0.494282	0.00492863	0.0226371	242	247	196	170	143	156	Med30
ENSMUSG00000076569	4.94378	0.0049282	0.0226371	13	4	2	0	0	0	Igkv5-39
ENSMUSG00000021211	-0.88919	0.0049105	0.0225649	121	65	59	104	155	162	Akr1c12
ENSMUSG00000017167	-0.923332	0.00490371	0.0225392	51	33	52	75	84	91	Cntnap1
ENSMUSG00000036678	0.570516	0.00490371	0.0225392	383	461	328	265	196	305	Aaas
ENSMUSG00000021537	0.350332	0.00489901	0.0225287	1242	1098	853	800	728	865	Cetn3
ENSMUSG00000040189	-0.510946	0.0048858	0.0224735	150	129	112	197	160	179	Ccdc114
ENSMUSG00000036832	-0.658902	0.0048777	0.0224417	465	285	435	630	506	695	Lpar3
ENSMUSG00000021057	-1.96838	0.0048669	0.0223975	15	2	3	22	25	24	Akap5
ENSMUSG00000021728	-0.47514	0.0048636	0.0223879	741	451	475	791	684	735	Emb
ENSMUSG00000022964	-0.355821	0.0048563	0.0223598	620	582	494	799	617	682	Tmem50b
ENSMUSG00000060224	-0.544201	0.00485004	0.0223365	2199	1227	1508	2515	1866	2545	Pyroxd2
ENSMUSG00000040537	-0.663969	0.00484463	0.022317	99	76	86	147	106	149	Adam22
ENSMUSG00000070605	0.825744	0.00484377	0.022317	82	77	60	40	43	35	Zfp992
ENSMUSG00000032412	0.379892	0.00483974	0.0223055	2260	2379	1601	1809	1323	1483	Atp1b3
ENSMUSG00000026657	-0.530925	0.00483701	0.0222984	404	278	223	444	428	361	Frmd4a
ENSMUSG00000094388	4.28061	0.0048322	0.0222817	10	6	6	0	0	1	Gm8783
ENSMUSG00000022947	1.18621	0.00481663	0.0222154	78	81	30	25	18	35	Cbr3
ENSMUSG00000031007	-0.355353	0.00480939	0.0221875	2641	1955	1904	2916	2260	2833	Atp6ap2
ENSMUSG00000057135	1.43754	0.00480921	0.0221875	44	23	26	13	6	14	Scimp
ENSMUSG00000027180	-0.374211	0.00479343	0.0221248	2095	1602	1622	2530	2051	2074	Fbxo3
ENSMUSG00000019773	0.894346	0.0047871	0.022101	117	113	60	41	42	64	Fbxo5
ENSMUSG00000021483	0.763836	0.00478357	0.0220902	128	167	88	86	58	73	Cdk20
ENSMUSG00000036503	-0.359088	0.0047824	0.0220902	3616	2633	2673	3925	3307	3777	Rnf13
ENSMUSG00000003585	1.00095	0.00478072	0.022088	125	132	52	62	48	35	Sec14l2
ENSMUSG00000021947	-0.609464	0.00476679	0.022029	4187	2227	3264	4819	4240	5201	Cryl1
ENSMUSG00000022664	-0.434501	0.00474979	0.0219559	859	593	626	994	749	966	Slc35a5
ENSMUSG00000005150	0.433315	0.00474049	0.0219183	416	396	284	303	219	258	Wdr83
ENSMUSG00000004988	-0.45028	0.00473632	0.0219045	377	307	245	434	409	365	Fxyd4
ENSMUSG00000060198	0.904348	0.00473171	0.0218886	69	85	57	36	40	32	Gm11353
ENSMUSG00000021221	-0.899974	0.00472703	0.0218723	45	47	42	63	81	96	Dpf3
ENSMUSG00000075270	-1.00425	0.00472443	0.0218657	34	46	23	92	51	57	Pde11a
ENSMUSG00000106926	1.15336	0.00472131	0.0218567	64	38	39	22	24	14	Rpl7-ps7
ENSMUSG00000026341	0.29347	0.00471302	0.0218237	4130	3580	2797	3062	2554	2585	Actr3
ENSMUSG00000004677	0.514488	0.0047029	0.0217822	966	985	536	566	521	557	Myo9b
ENSMUSG00000056185	-0.580289	0.00469828	0.0217725	149	110	98	207	134	173	Snx32
ENSMUSG00000097383	-0.757475	0.00469907	0.0217725	91	58	81	135	127	114	1500026H17Rik
ENSMUSG00000108154	-2.29663	0.00469964	0.0217725	3	3	2	17	10	11	Gm44033
ENSMUSG00000018548	0.345813	0.00468862	0.0217376	878	856	667	647	550	620	Trim37
ENSMUSG00000028354	3.12033	0.00468581	0.02173	23	13	3	1	2	1	Fmn2
ENSMUSG00000036275	-0.363131	0.00468209	0.0217181	4355	3302	3307	5274	4083	4264	9530068E07Rik
ENSMUSG00000067203	-1.33616	0.00467655	0.0216978	28	38	21	118	28	72	H2-K2
ENSMUSG00000005299	-0.314233	0.00466492	0.0216499	2242	1995	1771	2770	2052	2413	Letm1
ENSMUSG00000036641	-0.602578	0.00466507	0.0216499	154	98	91	174	145	177	Ccdc148
ENSMUSG00000056758	2.19296	0.00465267	0.0216031	11	38	13	3	5	5	Hmga2
ENSMUSG00000032202	-0.623645	0.00464002	0.0215497	419	246	360	578	441	520	Rab27a
ENSMUSG00000029394	0.682969	0.00463598	0.0215363	200	214	124	106	83	131	Cdk2ap1
ENSMUSG00000033161	-0.51341	0.00463167	0.0215216	67848	55494	70019	101052	82836	87377	Atp1a1
ENSMUSG00000038187	0.561213	0.00462111	0.0214779	274	345	223	205	162	184	Btbd10
ENSMUSG00000054079	0.471279	0.00461817	0.0214696	606	657	446	384	353	444	Utp18
ENSMUSG00000052825	0.520438	0.00460944	0.0214343	254	196	160	143	119	144	Gm9892
ENSMUSG00000031848	0.379536	0.00460164	0.0214034	695	618	496	526	366	449	Lsm4
ENSMUSG00000022338	-0.353781	0.00459979	0.0214001	1723	1245	1067	1749	1501	1658	Eny2
ENSMUSG00000038072	-1.47177	0.00459979	0.0214001	8193	2415	8885	19479	16220	18056	Galnt11
ENSMUSG00000096546	0.585545	0.00459176	0.0213734	193	169	162	113	115	108	Smlr1
ENSMUSG00000087213	1.70534	0.0045803	0.0213253	18	25	38	9	9	7	2810408I11Rik
ENSMUSG00000022978	0.83102	0.00457458	0.021304	155	183	92	70	90	67	Mis18a
ENSMUSG00000070644	0.581661	0.00455179	0.0212031	167	144	116	96	87	90	Etnk2
ENSMUSG00000033307	-0.528213	0.00455056	0.0212027	2329	1636	2102	2871	2481	3170	Mif
ENSMUSG00000026107	0.623873	0.00454093	0.0211631	3237	4436	2003	2027	1893	2030	Nabp1
ENSMUSG00000054312	-0.405585	0.0045382	0.0211575	1287	966	1015	1463	1213	1506	Mrps21
ENSMUSG00000086022	-3.10093	0.00453861	0.0211575	3	0	2	14	22	4	Rad51ap2
ENSMUSG00000039158	0.979213	0.00453317	0.0211427	203	140	62	61	69	58	Akna
ENSMUSG00000027004	1.08574	0.00453108	0.0211382	464	580	317	101	300	189	Frzb
ENSMUSG00000028708	-0.391134	0.00453042	0.0211382	404	335	291	480	368	452	Mknk1
ENSMUSG00000068606	2.35691	0.00452717	0.0211306	31	20	5	5	3	2	Gm4841
ENSMUSG00000072640	-0.5344	0.00452585	0.0211297	257	176	206	340	262	294	Lyrm9
ENSMUSG00000096935	-1.07662	0.00452299	0.0211216	32	22	42	67	68	64	1700113A16Rik
ENSMUSG00000036438	0.300313	0.00452132	0.0211191	4572	4042	3004	3194	2637	3185	Calm2
ENSMUSG00000044134	-0.575473	0.00452115	0.0211191	240	160	132	315	207	235	Pheta1
ENSMUSG00000018569	0.715322	0.00451564	0.0211072	492	526	224	297	201	217	Cldn7
ENSMUSG00000040749	0.79648	0.00451652	0.0211072	83	101	68	52	42	46	Siah1b
ENSMUSG00000078126	0.389693	0.0045016	0.021048	1303	1148	771	806	725	801	Rpl23a-ps3
ENSMUSG00000040506	-0.379087	0.00449906	0.0210414	994	792	807	1175	973	1113	Ambra1
ENSMUSG00000049553	0.414223	0.0044943	0.0210244	837	886	573	592	502	554	Polr1a
ENSMUSG00000020181	1.2115	0.00448575	0.0209896	82	54	34	37	14	19	Nav3
ENSMUSG00000046719	-1.12765	0.00448511	0.0209896	25	15	21	39	42	47	Nxph3
ENSMUSG00000094694	5.46966	0.00448107	0.0209783	18	10	0	0	0	0	Ighv1-9
ENSMUSG00000020077	0.661242	0.00446946	0.0209291	804	574	305	368	301	321	Srgn
ENSMUSG00000027102	-0.568132	0.00446375	0.0209076	1355	823	1152	1698	1442	1655	Hoxd8
ENSMUSG00000017412	-1.08062	0.00446114	0.0209006	255	76	213	460	375	285	Cacnb4
ENSMUSG00000023959	-0.495733	0.00445866	0.0208991	2945	2118	2615	3622	3430	3442	Clic5
ENSMUSG00000044734	0.444293	0.00445829	0.0208991	544	501	329	335	284	342	Serpinb1a
ENSMUSG00000103843	-4.81771	0.0044597	0.0208991	0	0	0	5	5	5	Gm31266
ENSMUSG00000045392	1.2578	0.00445411	0.0208886	98	108	44	57	16	28	Olfr1033
ENSMUSG00000016319	-0.471487	0.00445247	0.0208862	19049	12930	15737	22476	18802	22878	Slc25a5
ENSMUSG00000020546	-0.554049	0.00444748	0.020868	469	352	443	715	551	549	Stxbp4
ENSMUSG00000027618	-0.42424	0.00444159	0.0208456	1616	1112	1208	1962	1453	1691	Nfs1
ENSMUSG00000005465	1.19016	0.00443568	0.0208231	35	54	40	19	19	17	Il27ra
ENSMUSG00000074749	-0.404867	0.00443246	0.0208132	502	395	322	519	469	550	Kiz
ENSMUSG00000038844	-0.321893	0.00442675	0.0207916	1565	1304	1213	1754	1503	1658	Kif16b
ENSMUSG00000066196	-1.51854	0.00442167	0.020773	15	5	18	41	27	40	Spag8
ENSMUSG00000058392	0.657457	0.00440332	0.0206919	291	394	239	171	194	195	Rrp1b
ENSMUSG00000102982	-0.94272	0.00440144	0.0206883	45	35	53	77	88	84	Gm38319
ENSMUSG00000025780	-0.821471	0.00438729	0.020627	343	194	376	615	402	590	Itih5
ENSMUSG00000085829	-0.853304	0.00438626	0.020627	45	37	46	84	72	69	Gm4285
ENSMUSG00000010376	0.405012	0.0043824	0.0206144	1311	1109	901	949	610	862	Nedd8
ENSMUSG00000019823	0.928919	0.00438198	0.0206144	148	111	67	54	66	39	Mical1
ENSMUSG00000057948	1.46702	0.00438027	0.0206144	53	42	16	10	12	15	Unc13d
ENSMUSG00000021918	0.423211	0.00437374	0.0205892	884	851	539	612	489	515	Nek4
ENSMUSG00000068856	0.535309	0.00436982	0.0205759	489	591	360	356	255	347	Sf3b4
ENSMUSG00000038178	-0.77775	0.00436146	0.0205417	2825	1465	2923	4092	3751	4322	Slc43a2
ENSMUSG00000061540	4.90009	0.00435908	0.0205357	9	7	2	0	0	0	Orm2
ENSMUSG00000035181	0.470662	0.00434539	0.0204764	752	846	516	565	435	463	Heatr5a
ENSMUSG00000020864	-0.321535	0.00434214	0.0204662	1526	1238	1096	1607	1452	1561	Ankrd40
ENSMUSG00000056602	-0.643382	0.00434041	0.0204632	226	190	181	407	275	224	Fry
ENSMUSG00000034723	-0.417426	0.00432965	0.0204176	862	631	667	994	879	904	Tmx4
ENSMUSG00000110341	3.25818	0.00432938	0.0204176	7	11	11	1	1	1	Gm45424
ENSMUSG00000023015	0.984024	0.00432564	0.020409	221	203	124	89	43	134	Racgap1
ENSMUSG00000053560	1.21205	0.00430648	0.0203237	258	437	102	169	72	88	Ier2
ENSMUSG00000046861	-0.371394	0.00430531	0.0203233	1134	926	770	1359	929	1238	Hectd3
ENSMUSG00000025781	-0.492874	0.00430007	0.0203037	8443	5385	6701	9754	8283	9899	Atp5c1
ENSMUSG00000005575	0.35577	0.00428464	0.020236	1412	1314	1186	1128	850	990	Ube2m
ENSMUSG00000032114	-0.898576	0.00428426	0.020236	3245	1103	2580	4376	3584	4584	Slc37a4
ENSMUSG00000031605	0.450652	0.00428157	0.0202317	904	987	822	780	537	622	Klhl2
ENSMUSG00000019779	0.560981	0.00426777	0.0201716	906	946	483	505	447	542	Frk
ENSMUSG00000020677	0.538969	0.00426178	0.0201484	1238	1295	701	667	664	768	Ddx52
ENSMUSG00000021250	1.56532	0.00425714	0.0201315	184	363	52	111	34	49	Fos
ENSMUSG00000095300	-1.13361	0.00425422	0.0201228	64	25	69	127	86	131	Gm906
ENSMUSG00000042523	-0.460984	0.00424434	0.0200823	350	248	224	419	303	363	Dnal1
ENSMUSG00000081944	-1.05009	0.00424459	0.0200823	22	24	18	48	36	44	Gm12276
ENSMUSG00000024943	0.39272	0.00421994	0.0199758	777	690	478	520	435	456	Smc5
ENSMUSG00000035711	0.968686	0.00421242	0.0199453	77	67	39	35	22	32	Dok3
ENSMUSG00000021375	-0.394517	0.00420877	0.019933	704	504	459	774	644	676	Kif13a
ENSMUSG00000082809	1.87644	0.00420771	0.019933	22	16	16	4	6	4	Gm14150
ENSMUSG00000078452	4.84802	0.00420033	0.0199031	9	4	4	0	0	0	Raet1d
ENSMUSG00000025232	-0.352273	0.00419888	0.0199013	1012	770	686	1079	878	1062	Hexa
ENSMUSG00000039116	0.729028	0.00419763	0.0199004	141	166	100	98	73	65	Adgrg6
ENSMUSG00000111014	-1.74763	0.00419625	0.0198989	14	4	10	27	17	47	Gm47795
ENSMUSG00000015053	-0.579422	0.00419167	0.0198912	251	197	248	362	302	352	Gata2
ENSMUSG00000021908	-0.50122	0.00419339	0.0198912	307	260	286	444	336	398	Ncoa4-ps
ENSMUSG00000024399	1.74252	0.00419355	0.0198912	35	34	11	6	9	7	Ltb
ENSMUSG00000044367	-0.524625	0.0041934	0.0198912	1082	719	614	1281	798	1245	Slc16a13
ENSMUSG00000030814	0.584684	0.00418245	0.019859	304	312	215	230	128	179	Bcl7c
ENSMUSG00000037573	-0.351818	0.00418252	0.019859	1517	1149	1087	1601	1434	1554	Tob1
ENSMUSG00000085148	0.58454	0.00417375	0.0198274	734	659	365	395	382	322	Mir22hg
ENSMUSG00000021259	-1.44558	0.00416621	0.0197967	9	9	11	28	24	25	Cyp46a1
ENSMUSG00000022512	0.802706	0.00416445	0.0197933	1142	1780	726	561	736	665	Cldn1
ENSMUSG00000086010	-1.68323	0.00416298	0.0197914	240	87	321	692	663	733	Gm15318
ENSMUSG00000032193	0.849101	0.00415563	0.0197614	656	851	897	375	565	358	Ldlr
ENSMUSG00000070284	0.575617	0.00415142	0.0197464	295	243	199	196	111	171	Gmppb
ENSMUSG00000029772	-0.585107	0.00414523	0.019722	4814	3150	4557	6637	5808	5903	Ahcyl2
ENSMUSG00000033429	-0.626858	0.00413534	0.01968	792	406	533	915	692	962	Mcee
ENSMUSG00000067276	-0.92851	0.00413131	0.0196658	65	44	81	132	98	129	Capn6
ENSMUSG00000027540	0.363549	0.0041164	0.0195998	1058	916	653	703	597	644	Ptpn1
ENSMUSG00000035133	-0.329331	0.00411371	0.019592	3417	2884	2464	3570	3454	3499	Arhgap5
ENSMUSG00000043664	-1.04308	0.00411342	0.019592	58	26	60	111	84	97	Tmem221
ENSMUSG00000076934	3.211	0.00411171	0.019592	50	20	3	1	0	6	Iglv1
ENSMUSG00000020015	0.553339	0.00410665	0.0195754	435	407	231	255	220	216	Cdk17
ENSMUSG00000039509	0.394927	0.00410708	0.0195754	510	492	399	369	315	342	Nup133
ENSMUSG00000048170	0.381909	0.00410299	0.0195658	1035	1058	799	752	612	775	Mcmbp
ENSMUSG00000070003	0.585498	0.00409801	0.0195471	473	454	238	282	210	243	Ssbp4
ENSMUSG00000011254	0.678072	0.0040961	0.019543	193	194	154	90	101	133	Thg1l
ENSMUSG00000019432	0.359087	0.00409543	0.019543	2074	1907	1343	1569	1119	1293	Ddx39b
ENSMUSG00000024735	0.353081	0.00409478	0.019543	2070	1954	1313	1455	1208	1321	Prpf19
ENSMUSG00000029004	-0.333712	0.0040929	0.0195427	1769	1446	1353	1977	1747	1812	Kmt2e
ENSMUSG00000024401	2.20791	0.00408771	0.0195229	17	25	11	6	4	1	Tnf
ENSMUSG00000051236	0.482287	0.00407617	0.0194727	358	284	224	213	193	184	Msrb3
ENSMUSG00000075054	-0.424942	0.00407017	0.019449	404	311	306	463	404	451	Yae1d1
ENSMUSG00000036225	0.638568	0.00406619	0.019435	648	724	343	432	283	334	Kctd1
ENSMUSG00000030738	0.294775	0.00406505	0.0194345	5425	5067	3682	4036	3375	3641	Eif3c
ENSMUSG00000054958	2.11916	0.00406342	0.0194317	22	36	17	3	11	2	Nt5c1a
ENSMUSG00000027001	-0.989508	0.00406164	0.0194281	56	43	33	58	97	90	Dusp19
ENSMUSG00000059195	0.917093	0.00405943	0.0194225	160	107	57	58	44	58	Gm12715
ENSMUSG00000022721	0.493218	0.0040528	0.0193958	537	623	396	416	298	352	Trmt2a
ENSMUSG00000030619	0.446038	0.00405123	0.0193932	635	623	395	439	327	394	Eed
ENSMUSG00000006529	1.12372	0.00403346	0.0193131	119	80	45	23	36	44	Itih1
ENSMUSG00000029378	3.92172	0.00402986	0.0193008	19	9	5	0	0	2	Areg
ENSMUSG00000002020	2.11157	0.00402729	0.0192934	35	40	18	16	4	1	Ltbp2
ENSMUSG00000038260	-0.703121	0.00402315	0.0192785	148	103	110	245	127	201	Trpm4
ENSMUSG00000085976	-4.98133	0.00402293	0.0192785	0	0	0	9	6	2	Gm13816
ENSMUSG00000026839	-0.850402	0.00401975	0.0192721	173	68	103	212	196	180	Upp2
ENSMUSG00000065546	-0.673622	0.00401001	0.0192304	84	63	57	117	94	101	Mir196a-1
ENSMUSG00000094335	3.05639	0.00400828	0.019227	15	13	7	1	0	3	Igkv1-117
ENSMUSG00000070319	0.431881	0.00400543	0.0192182	1162	1026	672	743	549	728	Eif3g
ENSMUSG00000021720	1.47022	0.00400398	0.0192162	42	45	16	15	10	10	Rnf180
ENSMUSG00000034312	-0.388348	0.00399879	0.0191963	1625	1503	1468	2137	1698	2023	Iqsec1
ENSMUSG00000046032	0.431648	0.00399277	0.0191745	822	821	517	579	437	515	Snx12
ENSMUSG00000071103	-0.717653	0.00399324	0.0191745	102	62	81	145	119	125	1700029J07Rik
ENSMUSG00000038774	0.41031	0.00399017	0.0191696	1073	1016	753	836	616	605	Ascc3
ENSMUSG00000030228	-0.917886	0.00398594	0.0191542	128	49	95	180	144	172	Pik3c2g
ENSMUSG00000032425	-0.470752	0.00398134	0.019137	245	207	155	311	238	256	Zfp949
ENSMUSG00000011832	-0.400603	0.00397839	0.0191278	399	326	302	479	396	430	Evi5l
ENSMUSG00000003166	-0.349961	0.00397131	0.0190986	828	740	634	1004	755	952	Dgcr2
ENSMUSG00000062908	-0.744354	0.00397052	0.0190986	13823	8163	14663	25492	15771	19960	Acadm
ENSMUSG00000094392	2.49797	0.00396854	0.0190952	19	34	6	6	1	3	Gm3788
ENSMUSG00000052331	0.439193	0.00396695	0.0190924	593	638	419	433	344	391	Ankrd44
ENSMUSG00000104737	-0.890161	0.00396346	0.0190805	34	39	34	71	53	69	Gm42937
ENSMUSG00000103509	-0.854297	0.00395092	0.0190251	53	34	40	76	74	70	Gm38372
ENSMUSG00000107742	-1.49157	0.00394664	0.0190094	19	6	13	48	23	33	9530085L11Rik
ENSMUSG00000058420	-0.513993	0.00394319	0.018999	184	143	122	227	173	215	Syt17
ENSMUSG00000070867	-0.511716	0.00394348	0.018999	1686	1388	1674	2612	1869	2181	Trabd2b
ENSMUSG00000072082	1.26898	0.00393859	0.0189852	63	79	31	20	15	33	Ccnf
ENSMUSG00000083481	1.26455	0.0039309	0.0189531	101	56	29	27	26	18	Rps8-ps2
ENSMUSG00000010760	0.733772	0.00392821	0.018945	179	173	133	76	81	122	Phlda2
ENSMUSG00000029093	-1.0963	0.00392643	0.0189413	23	23	14	48	34	41	Sorcs2
ENSMUSG00000086054	-0.813249	0.00392408	0.0189348	88	63	90	124	127	161	Hnf1aos1
ENSMUSG00000036533	-0.721142	0.00391659	0.0189036	99	79	99	183	134	130	Cdc42ep3
ENSMUSG00000053862	-0.717254	0.00390843	0.018869	345	223	365	593	417	508	Slc51b
ENSMUSG00000039703	0.342107	0.00390566	0.0188606	1625	1628	1297	1318	1008	1146	Nploc4
ENSMUSG00000046727	0.351462	0.00390562	0.0188606	2982	2685	1960	2111	1555	2067	Cystm1
ENSMUSG00000057147	0.511929	0.00389652	0.0188261	415	448	407	316	244	310	Dph6
ENSMUSG00000061981	0.551367	0.00389493	0.0188233	1523	1756	899	1017	740	962	Flot2
ENSMUSG00000112057	1.5378	0.00389149	0.0188116	64	42	27	22	4	18	Gm21321
ENSMUSG00000020170	-0.360326	0.00388522	0.0187861	709	694	551	862	759	791	Frs2
ENSMUSG00000025137	-0.464215	0.00386532	0.0186947	1636	1199	1415	2125	1653	1931	Pcyt2
ENSMUSG00000037646	-0.449669	0.00386146	0.0186809	1836	1434	1623	2402	2038	2053	Vps13b
ENSMUSG00000040666	-1.59365	0.00385598	0.0186614	14	5	8	27	29	21	Sh3bgr
ENSMUSG00000066362	0.451834	0.00385644	0.0186614	1033	1079	677	680	642	617	Rps13-ps1
ENSMUSG00000036151	-0.689576	0.00385334	0.0186561	100	103	72	164	101	164	Tm6sf2
ENSMUSG00000024660	0.843508	0.00384686	0.0186311	270	215	149	87	84	163	Incenp
ENSMUSG00000030265	0.37117	0.00384719	0.0186311	1473	1453	1036	989	897	1043	Kras
ENSMUSG00000004789	-0.454981	0.00383482	0.0185891	7283	5352	6316	9295	7286	8724	Dlst
ENSMUSG00000042747	0.431706	0.00383653	0.0185891	888	823	577	571	438	615	Krtcap2
ENSMUSG00000078780	3.81952	0.0038365	0.0185891	22	25	2	0	3	0	Gm5150
ENSMUSG00000027637	0.403238	0.00382196	0.0185329	1522	1390	1381	1149	932	1079	Rab5if
ENSMUSG00000044252	-0.604773	0.00382168	0.0185329	1510	922	1342	2129	1722	1747	Osbpl1a
ENSMUSG00000045896	-0.464704	0.00380984	0.0184838	629	462	413	627	599	751	Paip2b
ENSMUSG00000039620	-0.939028	0.00380589	0.0184694	55	30	43	100	58	81	Trmt9b
ENSMUSG00000023328	-1.04026	0.00379357	0.0184144	47	22	44	89	67	71	Ache
ENSMUSG00000040522	2.00276	0.00379354	0.0184144	24	15	12	4	4	4	Tlr8
ENSMUSG00000035898	0.474508	0.0037881	0.0183974	717	796	494	473	412	496	Uba6
ENSMUSG00000033364	0.437058	0.00378182	0.0183716	531	531	449	375	351	350	Usp37
ENSMUSG00000070661	-0.706586	0.00377214	0.0183294	290	179	248	502	275	374	Rnf186
ENSMUSG00000032098	0.517799	0.00376833	0.0183156	1321	860	1068	804	676	716	Treh
ENSMUSG00000075284	0.536214	0.00376698	0.0183138	439	429	246	266	208	256	Wipf1
ENSMUSG00000049882	0.706037	0.00376365	0.0183024	151	183	104	102	73	83	Vcpkmt
ENSMUSG00000021061	-0.738933	0.00375871	0.0182832	86	61	76	141	114	106	Sptb
ENSMUSG00000027706	-0.457046	0.00375848	0.0182832	5990	3979	4544	6561	5755	6869	Sec62
ENSMUSG00000052298	0.356044	0.00375872	0.0182832	1214	1133	789	844	700	796	Cdc42se2
ENSMUSG00000024072	-0.370633	0.00375198	0.0182675	1321	1102	903	1339	1328	1429	Yipf4
ENSMUSG00000027994	1.81828	0.00375256	0.0182675	40	29	12	7	10	4	Mcub
ENSMUSG00000029922	0.389231	0.00375054	0.0182672	1371	1329	870	984	778	841	Mkrn1
ENSMUSG00000076613	6.0384	0.00374876	0.0182644	327	50	8	0	0	5	Ighg2b
ENSMUSG00000097583	-2.02023	0.003749	0.0182644	3	6	7	27	26	11	6430590A07Rik
ENSMUSG00000097251	-1.85426	0.0037445	0.018252	9	4	7	14	30	24	5033417F24Rik
ENSMUSG00000033624	-0.570188	0.00374143	0.0182418	1314	803	1101	1656	1459	1514	Pdpr
ENSMUSG00000085468	0.935519	0.0037406	0.0182418	102	80	100	40	57	45	Gm15343
ENSMUSG00000106037	0.673289	0.00373248	0.0182076	255	177	126	109	93	128	Gm4332
ENSMUSG00000043889	1.01203	0.00372986	0.0181996	64	52	40	31	23	20	Gm8399
ENSMUSG00000072944	-1.45123	0.00372908	0.0181996	10	11	9	34	19	27	Nup62cl
ENSMUSG00000073752	-1.26618	0.00372308	0.018176	29	14	40	69	65	64	Gm10570
ENSMUSG00000054986	-1.26324	0.00372036	0.0181675	143	94	140	527	101	295	Sec14l3
ENSMUSG00000102037	2.82078	0.00371847	0.018163	20	11	7	1	1	3	Bcl2a1a
ENSMUSG00000030742	1.83614	0.00371681	0.0181596	45	48	10	13	5	9	Lat
ENSMUSG00000043557	3.54146	0.00371316	0.0181465	25	9	4	2	0	1	Mdga1
ENSMUSG00000029185	0.568145	0.00370904	0.0181311	289	195	172	146	124	151	Fam114a1
ENSMUSG00000041975	-0.507761	0.00370899	0.0181311	345	235	205	400	285	382	Mettl8
ENSMUSG00000070705	-0.70874	0.00370399	0.018116	104	64	79	139	124	125	Eid2b
ENSMUSG00000034354	-0.32414	0.00369825	0.0180926	1586	1323	1214	1881	1475	1626	Mtmr3
ENSMUSG00000050010	-0.717479	0.00369632	0.0180879	281	134	178	301	308	316	Shisa3
ENSMUSG00000073437	-1.1462	0.00368697	0.0180468	26	19	35	54	56	64	D330041H03Rik
ENSMUSG00000026348	-0.865545	0.00368358	0.018035	2147	825	1766	2906	2313	3190	Acmsd
ENSMUSG00000006576	-0.476222	0.003679	0.0180173	240	209	204	317	261	301	Slc4a3
ENSMUSG00000020471	0.476021	0.00367031	0.0179794	315	306	269	226	189	204	Pold2
ENSMUSG00000036273	-0.474307	0.00366935	0.0179794	3601	3213	3539	5387	4379	4310	Lrrk2
ENSMUSG00000050578	-1.35609	0.003669	0.0179794	32	11	21	79	32	49	Mmp13
ENSMUSG00000024603	0.351847	0.00366125	0.0179491	1331	1290	907	967	773	909	Dctn4
ENSMUSG00000002100	-4.31552	0.00365816	0.0179424	4	5	0	4	84	66	Mybpc3
ENSMUSG00000061607	0.551441	0.00365892	0.0179424	789	1029	654	525	499	598	Mdc1
ENSMUSG00000001604	-0.630292	0.00365562	0.0179356	631	390	571	812	762	820	Tcea3
ENSMUSG00000058997	-0.426123	0.00363931	0.0178603	4875	3499	3923	5830	4627	5556	Vwa8
ENSMUSG00000018211	-2.26979	0.00363212	0.0178297	786	87	417	2374	1933	1560	Wfdc15b
ENSMUSG00000107597	-0.767837	0.00363	0.017824	53	51	40	87	69	80	Gm44764
ENSMUSG00000107689	-0.931027	0.00362863	0.0178219	268	105	223	332	376	386	Gm44386
ENSMUSG00000024672	1.23811	0.00362764	0.0178218	86	38	41	17	25	23	Ms4a7
ENSMUSG00000072244	1.22058	0.00362721	0.0178218	67	50	27	25	19	14	Trim6
ENSMUSG00000074884	-0.424139	0.00362658	0.0178218	1235	819	761	1258	1124	1208	Serf2
ENSMUSG00000036745	0.968593	0.0036209	0.0178027	94	169	78	63	50	55	Ttll7
ENSMUSG00000023232	0.908604	0.00360834	0.0177456	425	624	202	255	159	219	Serinc2
ENSMUSG00000053929	-0.443672	0.00360459	0.0177318	1554	1190	1327	2051	1505	1839	Cyhr1
ENSMUSG00000007815	0.323403	0.00360152	0.0177214	7341	6929	4824	5141	4462	4950	Rhoa
ENSMUSG00000011837	0.544614	0.00359835	0.0177104	349	343	204	223	163	200	Snapc2
ENSMUSG00000028756	-0.554185	0.00359487	0.017698	3445	1914	2465	4010	3435	3589	Pink1
ENSMUSG00000044786	0.751602	0.00358888	0.0176731	1461	1158	681	918	388	573	Zfp36
ENSMUSG00000020091	-0.296404	0.00358416	0.0176545	4489	3676	3164	4730	3895	4727	Eif4ebp2
ENSMUSG00000022595	-2.38987	0.00358288	0.017653	8	0	4	29	18	13	Lypd2
ENSMUSG00000086841	0.611824	0.0035829	0.017653	336	228	186	165	120	182	2410006H16Rik
ENSMUSG00000022265	-0.681297	0.00357541	0.0176254	175	127	79	239	155	185	Ank
ENSMUSG00000061983	0.687649	0.00357374	0.0176218	196	202	131	89	100	123	Rps12
ENSMUSG00000031540	-0.377929	0.00357052	0.0176106	1640	1330	1312	2020	1679	1676	Kat6a
ENSMUSG00000032553	0.399497	0.00356548	0.0175947	879	855	610	666	465	580	Srprb
ENSMUSG00000085684	-1.35081	0.00356637	0.0175947	19	12	16	55	22	41	4930469K13Rik
ENSMUSG00000049755	-0.461723	0.00356276	0.0175862	471	388	410	602	486	609	Zfp672
ENSMUSG00000079426	0.353389	0.00356184	0.0175862	1466	1315	982	993	803	1024	Arpc4
ENSMUSG00000028743	-0.512744	0.00355954	0.01758	2665	1805	2190	3317	2491	3434	Akr7a5
ENSMUSG00000040564	-1.88749	0.00355963	0.01758	8	7	3	29	22	12	Apoc1
ENSMUSG00000086350	-0.990065	0.00355774	0.01758	32	27	30	52	60	58	B230369F24Rik
ENSMUSG00000037638	0.804118	0.00355399	0.0175661	161	174	80	88	67	70	Zbtb42
ENSMUSG00000054733	-0.280954	0.00355159	0.0175589	5128	4269	3608	5391	4466	5301	Msra
ENSMUSG00000107451	-1.30229	0.0035473	0.0175484	30	10	27	68	43	51	Gm44421
ENSMUSG00000114133	0.57081	0.00354838	0.0175484	258	285	231	210	141	157	Gm20075
ENSMUSG00000115100	-0.937891	0.00354854	0.0175484	39	36	22	70	46	62	Gm34934
ENSMUSG00000022305	0.500791	0.00354471	0.0175447	363	336	234	256	185	191	Lrp12
ENSMUSG00000056737	0.592943	0.00354498	0.0175447	1156	1211	681	860	535	542	Capg
ENSMUSG00000085412	-1.33722	0.00354203	0.0175394	62	68	188	249	255	331	Halr1
ENSMUSG00000069744	0.332402	0.00354049	0.0175364	1609	1336	1153	1073	944	1103	Psmb3
ENSMUSG00000018909	-0.388889	0.00353779	0.0175277	1278	1272	886	1668	1335	1310	Arrb1
ENSMUSG00000032932	0.380441	0.00352821	0.0174849	1272	1187	798	849	707	829	Hspa13
ENSMUSG00000053158	0.751384	0.00352692	0.0174831	180	132	103	71	63	100	Fes
ENSMUSG00000026655	-0.393446	0.00352301	0.0174684	3148	2588	2454	3327	3332	3661	Fam107b
ENSMUSG00000021993	-0.344024	0.00351904	0.0174533	763	658	588	898	733	827	Mipep
ENSMUSG00000034614	-0.81616	0.00351784	0.017452	160	105	71	257	164	139	Pik3ip1
ENSMUSG00000032834	0.513188	0.00351332	0.0174342	413	380	237	267	194	227	Pwp2
ENSMUSG00000001910	0.44378	0.0035109	0.0174268	1757	1978	1435	1434	968	1292	Nacc1
ENSMUSG00000025786	0.398838	0.0035105	0.0174268	1759	1845	1185	1263	1022	1191	Zdhhc3
ENSMUSG00000024019	-0.717977	0.00350866	0.0174249	99	71	86	170	118	122	Cmtr1
ENSMUSG00000048285	0.66905	0.0034972	0.0173726	266	316	175	193	134	130	Frmd6
ENSMUSG00000026956	0.393689	0.00349279	0.0173596	2328	2058	1639	1735	1124	1573	Uap1l1
ENSMUSG00000063316	0.639993	0.00349364	0.0173596	153	156	118	109	74	82	Rpl27
ENSMUSG00000079197	0.583645	0.00348935	0.0173475	825	680	376	433	376	367	Psme2
ENSMUSG00000014418	-0.485742	0.00348338	0.0173224	1653	1188	1427	2079	1833	1883	Hps5
ENSMUSG00000047786	-1.089	0.0034814	0.0173171	26	17	20	47	39	43	Lix1
ENSMUSG00000006057	-0.671643	0.0034785	0.0173076	1216	755	1141	1735	1253	1884	Atp5g1
ENSMUSG00000090963	1.13997	0.00347856	0.0173076	51	45	34	18	22	16	Gm17655
ENSMUSG00000019278	-1.54171	0.00347494	0.0172988	1426	411	1202	3171	2276	3226	Dpep1
ENSMUSG00000053646	-0.519818	0.00346924	0.0172751	901	747	868	1402	1071	1060	Plxnb1
ENSMUSG00000052085	-0.574405	0.0034649	0.017258	1310	893	1205	1980	1376	1626	Dock8
ENSMUSG00000040562	-0.693774	0.00346386	0.0172574	559	277	399	699	647	567	Gstm2
ENSMUSG00000041775	-0.472189	0.00346164	0.017251	273	225	198	336	253	341	Mapk1ip1
ENSMUSG00000029014	0.483738	0.00345753	0.0172351	905	898	618	531	469	655	Dnajc2
ENSMUSG00000058881	-0.498331	0.00345717	0.0172351	313	229	201	363	269	374	Zfp516
ENSMUSG00000068523	0.364793	0.00345515	0.0172351	1676	1679	1181	1188	988	1201	Gng5
ENSMUSG00000069808	0.831996	0.0034562	0.0172351	164	173	78	85	57	79	Fam57a
ENSMUSG00000038602	-1.39355	0.00345339	0.0172328	128	23	118	234	205	254	Slc35f1
ENSMUSG00000021660	0.407963	0.00345088	0.0172249	2982	3179	1990	2186	1696	2001	Btf3
ENSMUSG00000029017	-0.390701	0.00343072	0.0171289	3774	2582	2510	4034	3191	3913	Pmpcb
ENSMUSG00000090112	-0.391846	0.00342849	0.0171223	707	592	570	875	741	751	Shprh
ENSMUSG00000025545	-0.484683	0.0034186	0.0170775	1145	767	895	1319	1120	1353	Clybl
ENSMUSG00000018339	-0.447486	0.00341437	0.0170609	384176	271776	242030	406718	307115	457675	Gpx3
ENSMUSG00000023104	0.451308	0.00341343	0.0170608	745	720	608	572	374	529	Rfc2
ENSMUSG00000052752	0.443212	0.00341339	0.0170608	1012	1131	724	753	577	697	Traf7
ENSMUSG00000021620	0.407464	0.00340067	0.0170061	2799	2455	2378	1907	1588	2085	Acot12
ENSMUSG00000032897	-0.556038	0.00339849	0.0170002	714	618	759	1092	944	980	Nfyc
ENSMUSG00000087132	0.959354	0.00339859	0.0170002	85	102	63	31	45	46	A930001C03Rik
ENSMUSG00000112301	-4.42466	0.00339601	0.0169964	0	0	1	6	9	7	Gm10752
ENSMUSG00000086061	-1.25767	0.00339324	0.0169871	45	15	37	101	70	55	Gm13075
ENSMUSG00000022074	1.02075	0.00339189	0.0169849	108	158	61	45	49	58	Tnfrsf10b
ENSMUSG00000021719	-1.1457	0.00338668	0.0169633	24	16	15	40	37	39	Rgs7bp
ENSMUSG00000007036	-0.3647	0.00337969	0.0169328	1125	859	820	1275	999	1203	Abhd16a
ENSMUSG00000044792	-0.390501	0.00336245	0.016851	1605	1245	1265	1790	1628	1776	Isca1
ENSMUSG00000022817	-0.341297	0.00335634	0.0168249	1635	1273	1209	1872	1482	1671	Itgb5
ENSMUSG00000032116	0.313776	0.0033514	0.0168046	2941	2807	2063	2211	1851	1959	Stt3a
ENSMUSG00000038648	-0.463925	0.00334815	0.0167928	1620	1106	1267	1869	1679	1758	Creb3l2
ENSMUSG00000029610	0.608694	0.00334577	0.0167854	292	344	199	186	144	195	Aimp2
ENSMUSG00000099689	-0.777951	0.00334236	0.0167728	113	96	90	127	185	175	Zfp383
ENSMUSG00000027778	-0.41331	0.003339	0.0167604	575	420	398	624	554	597	Ift80
ENSMUSG00000075534	-1.86959	0.00333487	0.0167442	40	2	31	88	88	81	Gm13262
ENSMUSG00000041057	0.535171	0.00332729	0.0167106	935	982	520	586	470	539	Wdr43
ENSMUSG00000024325	-0.43896	0.00332105	0.0166838	395	361	251	473	365	468	Ring1
ENSMUSG00000085241	0.732378	0.0033101	0.0166333	139	122	76	65	61	66	Snhg3
ENSMUSG00000093865	-3.33768	0.00330817	0.016628	1	1	1	7	9	13	Lrit3
ENSMUSG00000021243	0.411117	0.00330269	0.0166049	557	478	360	351	316	333	Fcf1
ENSMUSG00000116903	-1.43811	0.0032952	0.0165717	18	8	14	27	39	37	Gm19522
ENSMUSG00000039497	0.672416	0.00329219	0.016561	269	236	130	139	101	137	Dse
ENSMUSG00000036278	-0.437261	0.00328593	0.016534	314	270	216	398	317	324	Macrod1
ENSMUSG00000029070	-0.544575	0.00327751	0.0164961	261	219	207	412	246	318	Mxra8
ENSMUSG00000021795	4.95586	0.00326495	0.0164453	4	5	8	0	0	0	Sftpd
ENSMUSG00000022314	0.374436	0.00326653	0.0164453	4800	4929	3202	3431	2843	3259	Rad21
ENSMUSG00000098090	1.48509	0.003266	0.0164453	46	22	24	10	10	11	2700099C18Rik
ENSMUSG00000085566	-0.57951	0.00326148	0.0164331	176	148	145	251	229	195	A730017L22Rik
ENSMUSG00000018500	0.982949	0.00325556	0.0164077	112	116	47	50	37	44	Adora2b
ENSMUSG00000027365	-0.395615	0.00324742	0.0163711	4326	3059	3055	4576	4240	4318	Trpm7
ENSMUSG00000068039	0.342063	0.00324281	0.0163522	4266	4424	3273	3217	2710	3156	Tcp1
ENSMUSG00000049112	2.08649	0.0032329	0.0163067	33	29	7	6	4	5	Oxtr
ENSMUSG00000013593	-0.48658	0.00322882	0.0162905	6166	4225	5071	7912	5804	7371	Ndufs2
ENSMUSG00000036305	0.829819	0.00322873	0.0162905	193	234	103	89	99	92	Rpl39-ps
ENSMUSG00000041895	-0.443934	0.00322784	0.0162905	807	557	454	817	723	801	Wipi1
ENSMUSG00000041961	-0.434492	0.00322788	0.0162905	310	275	243	415	315	351	Znrf3
ENSMUSG00000049690	-0.736549	0.00322142	0.0162707	101	72	75	170	122	107	Nckap5
ENSMUSG00000027495	-0.49025	0.00321983	0.0162671	434	352	358	576	407	579	Fam210b
ENSMUSG00000043993	-1.11621	0.0032129	0.0162364	57	30	16	70	67	69	2900052L18Rik
ENSMUSG00000034295	-0.409946	0.00321159	0.0162342	892	978	734	1268	1022	1054	Fhod3
ENSMUSG00000029512	-0.374891	0.00320813	0.0162211	1069	842	737	1308	913	1087	Ulk1
ENSMUSG00000015437	2.37924	0.00320306	0.0161998	127	54	11	2	19	10	Gzmb
ENSMUSG00000050244	0.514737	0.00319528	0.0161649	846	865	508	488	493	487	Heatr1
ENSMUSG00000019718	-0.875739	0.00319167	0.016151	391	201	433	693	551	621	L3hypdh
ENSMUSG00000007564	0.316857	0.00318321	0.0161125	3347	3258	2470	2648	2005	2369	Ppp2r1a
ENSMUSG00000074829	-0.442501	0.00318035	0.0161024	528	363	333	571	469	548	2010315B03Rik
ENSMUSG00000097426	4.55092	0.00317918	0.0161008	9	15	3	1	0	0	Gm8941
ENSMUSG00000045975	0.402468	0.00317334	0.0160756	806	813	614	627	447	559	C2cd2
ENSMUSG00000022665	-0.659525	0.00316515	0.0160385	124	89	104	194	132	161	Ccdc80
ENSMUSG00000042097	0.972328	0.00315776	0.0160054	190	279	136	145	90	63	Zfp239
ENSMUSG00000062380	3.50495	0.00315684	0.0160051	14	15	7	0	0	3	Tubb3
ENSMUSG00000028719	0.417675	0.00314553	0.015952	3639	4056	2740	2527	2290	2674	Cmpk1
ENSMUSG00000045064	-0.958035	0.00314167	0.0159368	107	55	101	170	189	135	Zc2hc1c
ENSMUSG00000031948	0.363893	0.00314017	0.0159335	1923	1703	1183	1289	1028	1246	Kars
ENSMUSG00000031659	1.05877	0.00313719	0.0159227	198	120	66	51	70	47	Adcy7
ENSMUSG00000033427	-0.893563	0.00313427	0.0159122	2194	778	1674	2832	2734	2741	Upb1
ENSMUSG00000035407	-1.13622	0.00313057	0.0158977	77	27	68	146	123	99	Kank4
ENSMUSG00000094910	-1.17113	0.00312997	0.0158977	59	20	27	103	58	66	D430019H16Rik
ENSMUSG00000104340	-1.20741	0.00312856	0.0158962	35	19	11	52	44	44	Gm10522
ENSMUSG00000060424	-1.16827	0.00312771	0.0158961	112	30	78	204	140	134	Pantr1
ENSMUSG00000072847	-0.511659	0.0031267	0.0158953	188	172	129	250	185	235	A530017D24Rik
ENSMUSG00000033166	0.478142	0.00312451	0.0158885	705	744	470	443	390	482	Dis3
ENSMUSG00000027496	1.19468	0.00311768	0.0158581	71	82	58	22	19	48	Aurka
ENSMUSG00000042207	-0.378251	0.00311393	0.0158434	595	548	392	696	581	630	Kdm5b
ENSMUSG00000027775	-0.476713	0.00310927	0.0158239	5285	3338	3911	6216	4982	5621	Mfsd1
ENSMUSG00000074469	1.62391	0.00310576	0.0158104	53	24	40	12	18	6	Gm15348
ENSMUSG00000038658	-0.351092	0.00310432	0.0158074	793	668	604	918	776	841	Ric1
ENSMUSG00000038600	-0.462498	0.00309427	0.0157605	5572	3953	4561	6523	6026	6186	Atp6v0a4
ENSMUSG00000006575	1.25964	0.00309123	0.0157493	92	44	35	31	19	17	Rundc3a
ENSMUSG00000010051	0.865312	0.00308722	0.0157331	130	74	78	54	50	43	Hyal1
ENSMUSG00000032178	0.341947	0.00308579	0.0157301	1097	1014	763	819	637	721	Ilf3
ENSMUSG00000002010	-0.460429	0.00308343	0.0157224	4391	2865	3169	5158	3814	4874	Idh3g
ENSMUSG00000018189	0.483276	0.0030747	0.0156821	705	787	481	477	401	472	Uchl5
ENSMUSG00000000340	-0.54105	0.00307228	0.0156741	2636	1738	2249	3222	3003	3103	Dbt
ENSMUSG00000021832	0.293834	0.00306472	0.0156471	2957	2612	2108	2104	1841	2055	Psmc6
ENSMUSG00000050097	-1.23188	0.00306615	0.0156471	67	77	133	344	116	219	Ces2b
ENSMUSG00000114780	-1.71766	0.00306585	0.0156471	16	4	6	31	27	22	AI197445
ENSMUSG00000038732	0.819979	0.00306343	0.015646	262	280	116	113	106	130	Mboat1
ENSMUSG00000020258	-0.51264	0.00305129	0.0155883	2823	1992	2499	3873	2924	3394	Glyctk
ENSMUSG00000029587	-0.46165	0.0030471	0.0155711	384	275	252	438	380	380	Zfp12
ENSMUSG00000059921	-1.05156	0.00304343	0.0155566	203	97	241	381	268	473	Unc5c
ENSMUSG00000061032	0.311743	0.00303975	0.0155421	2345	2203	1651	1791	1437	1565	Rrp1
ENSMUSG00000004707	1.80774	0.00303461	0.01552	56	19	21	5	11	9	Ly9
ENSMUSG00000076065	-2.38684	0.00303454	0.01552	6	1	2	14	14	16	Mir681
ENSMUSG00000015968	-0.712914	0.00302299	0.015469	127	77	76	170	142	125	Cacna1d
ENSMUSG00000030093	3.21033	0.0030182	0.0154488	14	32	3	3	1	1	Wnt7a
ENSMUSG00000040084	0.950734	0.00301713	0.0154475	173	138	84	50	50	92	Bub1b
ENSMUSG00000066554	4.44204	0.00301692	0.0154475	12	8	5	0	0	1	Gm10167
ENSMUSG00000039908	-0.502472	0.00301096	0.0154244	259	223	150	298	256	297	Slc26a11
ENSMUSG00000062997	0.441941	0.00301041	0.0154244	3298	2983	1927	1972	1602	2168	Rpl35
ENSMUSG00000024254	-3.39861	0.00300513	0.015403	2	0	1	9	9	12	Abcg8
ENSMUSG00000022766	-2.30021	0.00300384	0.0154006	1	5	5	13	22	18	Serpind1
ENSMUSG00000042202	-0.443086	0.00299	0.0153338	334	273	262	421	349	369	Slc35e2
ENSMUSG00000024112	-1.74845	0.00298904	0.0153331	11	8	3	32	18	20	Cacna1h
ENSMUSG00000001227	0.995039	0.00298393	0.015314	107	112	55	61	38	32	Sema6b
ENSMUSG00000029062	0.356271	0.0029845	0.015314	1459	1335	993	964	898	960	Cdk11b
ENSMUSG00000019917	0.568079	0.00297937	0.0152961	539	526	293	301	246	321	Septin10
ENSMUSG00000021982	-0.340071	0.00297802	0.0152933	1139	912	765	1274	972	1174	Cdadc1
ENSMUSG00000071715	1.49575	0.0029736	0.0152748	58	57	24	20	19	7	Ncf4
ENSMUSG00000032216	0.3476	0.00296952	0.0152581	11940	12571	8917	9040	7737	8450	Nedd4
ENSMUSG00000056973	-2.1626	0.00296573	0.0152428	4800	708	3587	12808	11906	14584	Ces1d
ENSMUSG00000025795	-0.450061	0.00296162	0.0152258	1330	903	891	1393	1354	1316	Rassf3
ENSMUSG00000044647	-0.813428	0.00295725	0.0152075	137	96	105	144	216	203	Csrnp3
ENSMUSG00000028773	-0.768187	0.00295399	0.015195	1183	748	1349	1910	1623	2002	Fabp3
ENSMUSG00000078652	0.371829	0.00295254	0.0151917	1987	2091	1524	1477	1226	1465	Psme3
ENSMUSG00000022283	0.414653	0.00294715	0.0151682	6954	7075	4414	4491	4126	4527	Pabpc1
ENSMUSG00000020024	0.510133	0.00294534	0.015163	478	511	324	293	267	320	Cep83
ENSMUSG00000040263	0.515505	0.00294283	0.0151542	474	560	373	372	276	303	Klhdc4
ENSMUSG00000001100	-0.375686	0.00293828	0.015135	1817	1395	1359	2153	1593	1985	Poldip2
ENSMUSG00000062006	0.374237	0.00293514	0.0151249	2187	2000	1424	1375	1278	1467	Rpl34
ENSMUSG00000074129	0.654602	0.00293483	0.0151249	194	186	114	110	98	90	Rpl13a
ENSMUSG00000086688	0.698534	0.00293551	0.0151249	137	124	84	78	61	64	Gm11560
ENSMUSG00000026175	0.342838	0.00293205	0.0151196	5187	5197	3930	3981	3044	3866	Vil1
ENSMUSG00000000605	-0.293857	0.00292674	0.0150963	2247	1867	1615	2463	2034	2248	Clcn4
ENSMUSG00000026678	-0.568272	0.00291925	0.0150648	1548	882	828	1622	1547	1372	Rgs5
ENSMUSG00000042719	0.436005	0.00291981	0.0150648	817	826	555	520	491	538	Naa25
ENSMUSG00000039745	0.477892	0.00291535	0.01505	396	307	281	248	218	211	Htatip2
ENSMUSG00000078937	-2.99737	0.00291355	0.0150449	1	1	3	25	7	9	Cpt1b
ENSMUSG00000027346	-0.420387	0.0029117	0.0150395	737	538	487	836	720	696	Gpcpd1
ENSMUSG00000020275	0.715848	0.00290674	0.015019	139	124	84	66	60	75	Rel
ENSMUSG00000024789	-0.397322	0.00290694	0.015019	1092	961	839	1278	1234	1139	Jak2
ENSMUSG00000031298	1.39642	0.00290455	0.015015	87	55	30	34	11	17	Adgrg2
ENSMUSG00000048782	-0.958375	0.00290208	0.0150064	40	46	43	66	82	94	Insc
ENSMUSG00000039099	-1.09467	0.00289028	0.0149495	25	26	17	60	39	41	Wdr93
ENSMUSG00000007659	0.669541	0.00287687	0.0148843	2330	3026	1298	1415	1238	1301	Bcl2l1
ENSMUSG00000060336	1.18908	0.00287377	0.0148724	87	153	56	47	26	52	Zfp937
ENSMUSG00000038515	-0.420741	0.00286908	0.0148522	784	554	529	826	727	836	Grtp1
ENSMUSG00000020415	-0.549498	0.00286514	0.0148359	586	362	440	694	567	698	Pttg1
ENSMUSG00000020679	0.421063	0.00286384	0.0148359	2463	2414	2209	2034	1550	1572	Hnf1b
ENSMUSG00000038843	-0.508278	0.00286475	0.0148359	10304	7431	9048	14819	10856	11548	Gcnt1
ENSMUSG00000056665	0.647054	0.00286393	0.0148359	381	500	449	303	235	299	Them6
ENSMUSG00000031378	-0.455181	0.00286122	0.014832	288	225	203	353	279	311	Abcd1
ENSMUSG00000026932	-0.347483	0.00284716	0.0147632	1367	1194	984	1534	1223	1580	Nacc2
ENSMUSG00000090485	4.96687	0.00284564	0.0147595	5	9	4	0	0	0	Gm17416
ENSMUSG00000015189	-0.36239	0.00284424	0.0147563	820	723	662	987	826	924	Casd1
ENSMUSG00000037415	-0.383957	0.00284257	0.0147517	678	526	494	780	651	698	Ranbp10
ENSMUSG00000058290	1.20582	0.00283625	0.014723	100	65	56	23	19	49	Espl1
ENSMUSG00000074802	0.979048	0.00283597	0.014723	118	126	86	53	31	78	Gas2l3
ENSMUSG00000022070	1.04148	0.00283028	0.0147002	72	80	40	33	22	34	Bora
ENSMUSG00000046324	-0.378793	0.00281943	0.0146479	1491	1553	1220	2008	1662	1685	Ermp1
ENSMUSG00000006676	-0.300755	0.00280795	0.0145923	2032	1829	1450	2348	1804	2141	Usp19
ENSMUSG00000026358	2.49268	0.00280545	0.01459	50	29	11	0	8	6	Rgs1
ENSMUSG00000026701	0.476739	0.0028063	0.01459	4934	5673	3329	3245	2977	3319	Prdx6
ENSMUSG00000031740	-0.969136	0.00280673	0.01459	67	31	39	98	63	96	Mmp2
ENSMUSG00000008318	1.77658	0.00280254	0.0145804	24	26	15	6	7	5	Relt
ENSMUSG00000102302	-0.903909	0.00279883	0.0145651	40	40	27	75	59	58	Gm38190
ENSMUSG00000010066	-2.53407	0.00279625	0.0145576	6	1	2	9	17	22	Cacna2d2
ENSMUSG00000049932	0.619497	0.0027966	0.0145576	243	203	150	139	91	142	H2ax
ENSMUSG00000006127	-0.420783	0.00279483	0.0145565	865	606	572	915	771	929	Inpp5k
ENSMUSG00000039157	-0.323628	0.0027928	0.01455	1406	1240	966	1611	1229	1501	Fam102a
ENSMUSG00000020899	-0.410707	0.00278472	0.0145119	652	493	482	798	605	683	Pfas
ENSMUSG00000063623	-1.52077	0.00278418	0.0145119	13	8	8	28	29	22	C230062I16Rik
ENSMUSG00000078921	-1.14925	0.0027821	0.0145063	118	63	59	286	133	93	Tgtp2
ENSMUSG00000069372	1.60367	0.00278094	0.0145043	22	40	25	10	7	11	Ctxn3
ENSMUSG00000014769	0.336421	0.00277667	0.0144886	2754	2178	1842	1823	1477	1837	Psmb1
ENSMUSG00000043740	3.0932	0.00277714	0.0144886	31	20	5	1	0	5	B430306N03Rik
ENSMUSG00000038059	0.771589	0.00277328	0.0144765	213	275	138	130	87	135	Smim3
ENSMUSG00000100776	-2.66129	0.00277323	0.0144765	2	3	1	11	12	13	Gm18254
ENSMUSG00000034731	-0.45813	0.00276887	0.0144615	970	649	559	1056	790	1004	Dgkh
ENSMUSG00000026739	0.3664	0.00276342	0.0144371	1542	1388	1079	996	967	1004	Bmi1
ENSMUSG00000020849	0.308957	0.00276082	0.0144276	7397	7051	5103	5591	4582	4944	Ywhae
ENSMUSG00000027187	-0.520373	0.00275867	0.0144204	17029	10654	12564	17996	18033	19230	Cat
ENSMUSG00000104887	-1.6679	0.00275626	0.0144118	13	18	48	123	86	54	Gm43158
ENSMUSG00000103756	1.24062	0.00274733	0.0143691	48	66	36	18	15	28	Gm37285
ENSMUSG00000024136	-1.36376	0.00274071	0.0143385	19	13	25	63	49	33	Dnase1l2
ENSMUSG00000017631	-0.320538	0.00273791	0.014331	1210	999	839	1313	1112	1221	Abr
ENSMUSG00000045287	-0.618527	0.0027385	0.014331	163	125	150	237	203	213	Rtn4rl1
ENSMUSG00000023175	-0.41288	0.00273517	0.0143215	6986	5155	5270	8534	6021	7903	Bsg
ENSMUSG00000001380	0.40148	0.00273188	0.0143083	1198	1070	722	778	625	753	Hars
ENSMUSG00000005958	-0.790981	0.00273178	0.0143083	84	61	84	155	113	120	Ephb3
ENSMUSG00000045098	-0.374013	0.00272746	0.014301	1166	1073	746	1373	1147	1170	Kmt5b
ENSMUSG00000052707	-0.396355	0.00272884	0.014301	1729	1336	1372	1996	1765	1869	Tnrc6a
ENSMUSG00000113836	0.765553	0.00272896	0.014301	108	125	96	61	56	70	Gm3325
ENSMUSG00000014907	0.520211	0.00272526	0.0142937	433	423	260	269	209	264	Naf1
ENSMUSG00000021033	-0.703913	0.00272231	0.0142822	4193	2014	3248	5202	4522	5153	Gstz1
ENSMUSG00000044708	-0.948185	0.00271906	0.0142691	969	488	1194	1831	1519	1761	Kcnj10
ENSMUSG00000103659	-1.20496	0.00271826	0.014269	27	13	25	55	41	50	Gm32569
ENSMUSG00000038437	-0.3418	0.0027036	0.014196	1535	1194	989	1676	1369	1456	Mllt6
ENSMUSG00000052609	-0.561859	0.00270341	0.014196	1684	1504	1844	2624	2218	2469	Plekhg3
ENSMUSG00000017188	0.343052	0.00269797	0.0141744	1331	1281	960	992	786	929	Coa3
ENSMUSG00000043090	-0.478498	0.00269648	0.0141705	382	320	331	499	445	448	Zfp866
ENSMUSG00000061533	0.726219	0.0026931	0.0141567	134	129	134	92	64	79	Cep128
ENSMUSG00000025764	-0.410788	0.00269119	0.0141507	1511	1062	1074	1642	1453	1551	Jade1
ENSMUSG00000037580	1.27411	0.00269008	0.0141489	116	126	41	54	33	23	Gch1
ENSMUSG00000027978	-1.61833	0.00268713	0.0141384	18	6	29	70	46	49	Prss12
ENSMUSG00000081684	0.760512	0.00268679	0.0141384	139	190	114	87	74	91	Rps2-ps13
ENSMUSG00000090698	1.1832	0.00268733	0.0141384	86	107	56	59	21	27	Apold1
ENSMUSG00000047534	1.15374	0.00268176	0.014121	80	71	45	25	17	42	Mis18bp1
ENSMUSG00000049152	-0.687989	0.00268	0.0141157	20213	9429	14229	23404	21523	22774	Ugt3a2
ENSMUSG00000068882	0.403252	0.00267853	0.0141119	2830	2724	1830	1761	1694	1849	Ssb
ENSMUSG00000028191	0.556099	0.00267298	0.0140866	575	651	367	399	284	355	Bcl10
ENSMUSG00000047888	-0.444046	0.00266938	0.0140716	1475	1180	1256	1820	1679	1643	Tnrc6b
ENSMUSG00000031095	0.410896	0.00266705	0.0140633	1505	1548	993	1049	881	976	Cul4b
ENSMUSG00000044863	3.16998	0.00266448	0.0140537	8	21	8	2	1	1	Defb36
ENSMUSG00000021228	-2.42697	0.00266054	0.0140369	245	49	371	1279	1042	1337	Acot3
ENSMUSG00000024955	-0.694133	0.00265051	0.0139879	1486	1016	1628	2431	1950	2227	Esrra
ENSMUSG00000024743	-1.15398	0.00264737	0.0139753	109	30	77	163	130	170	Syt7
ENSMUSG00000097063	-1.03039	0.00264633	0.0139738	43	28	36	69	82	58	Pantr2
ENSMUSG00000110397	-2.70753	0.00264536	0.0139726	1	3	2	10	11	17	Gm45540
ENSMUSG00000008393	0.640608	0.00263014	0.0138961	1743	1878	850	941	800	957	Carhsp1
ENSMUSG00000000001	0.327176	0.0026278	0.0138877	3660	3423	2506	2539	2278	2482	Gnai3
ENSMUSG00000038943	1.06145	0.00262599	0.013882	257	225	121	69	58	145	Prc1
ENSMUSG00000026201	-0.456089	0.00262371	0.0138739	1068	940	940	1584	1052	1319	Stk16
ENSMUSG00000030386	-0.483064	0.00262176	0.0138675	314	235	242	396	322	348	Zfp606
ENSMUSG00000024191	0.475051	0.00261811	0.0138543	385	370	253	248	209	236	Bnip1
ENSMUSG00000105703	-0.561644	0.00261852	0.0138543	1264	725	641	1236	1163	1244	Gm43305
ENSMUSG00000056895	-2.82497	0.00261307	0.013835	3	0	3	10	12	19	H2bu2
ENSMUSG00000062157	0.985454	0.00261339	0.013835	130	130	53	60	40	49	Ifnlr1
ENSMUSG00000000416	-0.482109	0.00260625	0.013805	510	464	451	636	570	722	Cttnbp2
ENSMUSG00000103967	-5.02796	0.00260438	0.013799	0	0	0	4	8	5	Gm38214
ENSMUSG00000007867	0.533556	0.00260032	0.0137814	282	266	185	167	141	176	Ift43
ENSMUSG00000078902	-1.23933	0.00259968	0.0137814	19	14	18	36	39	41	Gm14443
ENSMUSG00000097573	-1.35025	0.00259685	0.0137708	17	13	10	43	27	28	G730003C15Rik
ENSMUSG00000021115	0.540295	0.00259205	0.0137609	305	276	236	173	160	207	Vrk1
ENSMUSG00000021773	0.641257	0.00259377	0.0137609	226	199	144	138	83	130	Comtd1
ENSMUSG00000026893	-0.47252	0.00259169	0.0137609	445	373	379	545	521	536	Gca
ENSMUSG00000035529	0.515831	0.00259331	0.0137609	612	645	384	386	312	397	Prdm4
ENSMUSG00000045973	-0.4273	0.00259425	0.0137609	3509	2925	3065	4471	3989	3917	Slc25a51
ENSMUSG00000071547	0.669285	0.00258308	0.0137211	349	242	281	209	125	201	Nt5dc2
ENSMUSG00000030244	-1.31079	0.0025764	0.0136895	211	46	180	335	388	323	Gys2
ENSMUSG00000097180	1.5597	0.00257098	0.0136647	34	42	21	10	14	7	2700038G22Rik
ENSMUSG00000024777	0.693424	0.00256641	0.0136442	574	761	345	361	304	322	Ppp2r5b
ENSMUSG00000028629	0.66053	0.00256544	0.013643	177	183	111	108	81	96	Exo5
ENSMUSG00000063953	0.810349	0.00256412	0.0136398	127	182	145	94	83	76	Amd2
ENSMUSG00000030630	-0.501208	0.00256084	0.0136262	4817	3165	3826	5834	4638	5721	Fah
ENSMUSG00000025041	0.426473	0.00255794	0.0136147	2412	2514	1563	1751	1374	1490	Nt5c2
ENSMUSG00000029233	0.508891	0.00254589	0.0135544	374	396	291	288	195	239	Srd5a3
ENSMUSG00000030987	-0.501841	0.00253905	0.013524	335	275	246	364	378	416	Stim1
ENSMUSG00000055923	-0.470613	0.00253946	0.013524	264	222	191	340	280	281	Aasdh
ENSMUSG00000021645	0.578646	0.00253426	0.013504	274	265	164	173	133	143	Smn1
ENSMUSG00000044700	-0.53606	0.00253414	0.013504	397	337	376	578	430	566	Tmem201
ENSMUSG00000024856	0.49227	0.00253079	0.0134932	578	410	383	346	250	340	Cdk2ap2
ENSMUSG00000037697	0.484761	0.00252779	0.0134811	607	691	444	442	356	398	Ddhd1
ENSMUSG00000029471	0.516612	0.00252149	0.0134513	507	523	370	366	307	266	Camkk2
ENSMUSG00000078706	-0.520416	0.00251972	0.0134457	401	327	363	602	442	483	Gm53
ENSMUSG00000014602	1.94958	0.00251536	0.0134263	37	23	16	3	10	5	Kif1a
ENSMUSG00000021592	-0.506987	0.00250354	0.013367	378	255	264	436	390	394	Arsk
ENSMUSG00000038188	-0.661649	0.00250212	0.0133632	132	106	110	226	155	154	Scarf1
ENSMUSG00000044715	0.532358	0.00249915	0.0133512	326	350	261	254	173	201	Gskip
ENSMUSG00000031562	1.42174	0.00249637	0.0133401	42	89	45	30	11	24	Dctd
ENSMUSG00000092241	-1.88675	0.00249465	0.0133347	10	5	4	17	18	31	Gm20522
ENSMUSG00000074813	2.79444	0.00249391	0.0133346	49	32	6	4	7	0	Morrbid
ENSMUSG00000033159	-0.412229	0.00249306	0.0133339	1312	1073	782	1367	1159	1480	Cnppd1
ENSMUSG00000010122	-0.464765	0.00248065	0.0132713	8300	5164	5493	9048	7236	8775	Slc47a1
ENSMUSG00000032413	0.408227	0.00247834	0.0132627	1060	984	726	689	666	634	Rasa2
ENSMUSG00000015932	0.343563	0.00247706	0.0132597	6177	6185	4626	4512	3761	4603	Dstn
ENSMUSG00000020380	0.407787	0.00247417	0.0132484	582	537	421	414	349	351	Rad50
ENSMUSG00000025421	-0.562496	0.00247421	0.0132484	303	249	271	451	385	343	Hdhd2
ENSMUSG00000029521	0.777273	0.00247425	0.0132484	174	228	215	116	104	134	Chek2
ENSMUSG00000030649	0.598413	0.00247245	0.0132484	329	335	261	187	160	242	Anapc15
ENSMUSG00000034917	-0.746806	0.00247416	0.0132484	174	99	149	256	215	216	Tjp3
ENSMUSG00000044162	4.0924	0.0024711	0.0132484	22	4	10	1	0	1	Tnip3
ENSMUSG00000048106	-0.469358	0.00247213	0.0132484	468	402	416	612	506	611	4632415L05Rik
ENSMUSG00000038195	-0.661365	0.00246838	0.0132435	181	109	129	254	174	212	Rilp
ENSMUSG00000067430	-0.603899	0.00246698	0.0132398	174	166	100	235	205	195	Zfp763
ENSMUSG00000059474	-0.413905	0.00246539	0.0132351	691	510	429	722	645	699	Mbtd1
ENSMUSG00000023259	-0.945397	0.00246158	0.0132185	143	76	154	282	179	253	Slc26a6
ENSMUSG00000018848	0.449826	0.00246085	0.0132183	1365	1404	909	878	741	954	Rars
ENSMUSG00000091639	0.986648	0.00245497	0.0131905	177	139	87	48	50	93	Gm3756
ENSMUSG00000009035	0.637813	0.00245173	0.0131769	721	886	439	503	346	409	Tmem184b
ENSMUSG00000022838	-1.03931	0.00245046	0.0131739	128	55	130	198	210	220	Eaf2
ENSMUSG00000100514	0.552647	0.00244916	0.0131707	561	659	394	367	298	390	Gm12960
ENSMUSG00000040751	1.07118	0.00243724	0.0131104	98	57	43	28	30	30	Lat2
ENSMUSG00000085069	-2.14451	0.0024362	0.0131085	202	41	199	807	669	453	Prdm16os
ENSMUSG00000005510	-0.516696	0.00243261	0.013093	2274	1546	1896	2800	2301	2836	Ndufs3
ENSMUSG00000034282	-0.522814	0.00242704	0.0130667	459	388	402	691	551	501	Evpl
ENSMUSG00000037652	-0.377697	0.00242621	0.013066	1718	1523	1216	2035	1829	1674	Phc3
ENSMUSG00000051177	-0.641171	0.00242412	0.0130585	807	495	724	1166	915	1005	Plcb1
ENSMUSG00000057465	5.21593	0.00242147	0.013048	17	3	3	0	0	0	Saa2
ENSMUSG00000025479	1.64602	0.00241436	0.0130135	17735	4179	6884	2371	3113	2893	Cyp2e1
ENSMUSG00000025228	0.379839	0.00241192	0.0130041	2174	2244	1762	1656	1300	1639	Actr1a
ENSMUSG00000030844	1.20129	0.00240991	0.012997	56	45	30	17	15	22	Rgs10
ENSMUSG00000038375	-0.5392	0.00240079	0.0129515	3258	2862	3425	4793	4142	4678	Trp53inp2
ENSMUSG00000003824	1.1359	0.00239562	0.0129274	68	74	72	49	18	30	Syce2
ENSMUSG00000087331	-1.00916	0.00239457	0.0129254	36	24	29	59	58	55	1810021B22Rik
ENSMUSG00000003438	0.471721	0.0023919	0.0129148	987	946	780	725	471	705	Timm50
ENSMUSG00000085111	-1.69773	0.00238385	0.012875	7	7	8	20	22	27	Ascl4
ENSMUSG00000021756	0.410925	0.00238265	0.0128722	5887	6328	4113	4373	3668	3714	Il6st
ENSMUSG00000026429	1.1776	0.00236904	0.0128024	50	40	49	21	16	23	Ube2t
ENSMUSG00000037541	-0.74016	0.00236509	0.0127847	714	503	804	1375	958	1024	Shank2
ENSMUSG00000022197	-0.791361	0.00236413	0.0127833	1203	676	1264	2024	1573	1782	Pdzd2
ENSMUSG00000001288	-0.581736	0.00236069	0.0127711	233	235	159	341	304	251	Rarg
ENSMUSG00000049804	0.480761	0.0023612	0.0127711	508	383	306	318	227	275	Armcx4
ENSMUSG00000030222	0.881434	0.0023588	0.0127655	85	70	69	48	31	39	Rerg
ENSMUSG00000036246	0.601165	0.00235678	0.0127582	264	259	178	144	124	174	Gmip
ENSMUSG00000029608	-3.74034	0.00235226	0.0127375	2	0	1	19	16	3	Rph3a
ENSMUSG00000116287	-2.45061	0.00235173	0.0127375	6	0	4	17	18	17	Gm3924
ENSMUSG00000040824	0.465855	0.00234927	0.0127287	913	859	534	551	481	552	Snrpd2
ENSMUSG00000078650	-2.26421	0.00234255	0.0126959	4983	594	2258	11279	11467	12115	G6pc
ENSMUSG00000067158	-0.588326	0.0023379	0.0126744	4079	3164	4236	6459	5033	5512	Col4a4
ENSMUSG00000030098	-0.876097	0.0023323	0.0126477	86	46	56	102	117	108	Grip2
ENSMUSG00000027223	-0.412813	0.00232808	0.0126285	567	524	427	749	524	681	Mapk8ip1
ENSMUSG00000035397	0.709648	0.00232784	0.0126285	176	192	107	99	79	99	Klf16
ENSMUSG00000072940	0.875556	0.00232719	0.0126285	244	172	111	108	55	110	Gm10443
ENSMUSG00000042377	-0.530498	0.00232519	0.0126238	299	241	167	330	282	357	Fam83g
ENSMUSG00000030839	0.585409	0.00232411	0.0126216	296	204	198	158	124	164	Sergef
ENSMUSG00000044221	-0.482467	0.00232283	0.0126216	2634	1865	2191	3346	2794	2920	Grsf1
ENSMUSG00000058076	-0.400624	0.00232346	0.0126216	5207	3696	3787	5729	4740	5644	Sdhc
ENSMUSG00000026784	0.559088	0.00232186	0.0126204	427	443	432	331	237	299	Pdss1
ENSMUSG00000105402	-0.846646	0.00232045	0.0126164	185	112	183	246	263	331	Gm3716
ENSMUSG00000118076	-3.23362	0.00231876	0.0126109	0	3	1	10	16	10	Gm50337
ENSMUSG00000018286	0.338088	0.00231541	0.0125963	2221	1924	1553	1578	1205	1550	Psmb6
ENSMUSG00000034739	-2.08542	0.00231474	0.0125963	13	3	9	62	28	14	Mfrp
ENSMUSG00000025188	0.536944	0.00231328	0.012592	338	378	265	224	190	237	Hps1
ENSMUSG00000023992	2.65904	0.00230931	0.0125741	60	12	8	2	5	4	Trem2
ENSMUSG00000025877	1.77879	0.00230898	0.0125741	46	26	21	16	5	5	Hk3
ENSMUSG00000002847	-0.716581	0.00230135	0.0125381	318	236	284	578	435	330	Pla1a
ENSMUSG00000072683	-1.1983	0.0022944	0.0125039	27	24	46	86	68	69	Gm7457
ENSMUSG00000058921	-1.01398	0.00229314	0.0125006	779	344	885	1344	1413	1241	Slc10a5
ENSMUSG00000019782	0.456543	0.00228925	0.0124831	563	608	458	440	330	379	Rwdd1
ENSMUSG00000033192	1.07388	0.00228819	0.0124812	79	49	41	29	24	23	Lpcat2
ENSMUSG00000102095	4.01435	0.00228824	0.0124812	20	33	1	0	1	2	C730036E19Rik
ENSMUSG00000031059	-0.597785	0.00228567	0.0124744	2432	1441	1838	2900	2254	3205	Ndufb11
ENSMUSG00000046798	-0.412781	0.00228383	0.01247	2365	2249	1458	2612	2442	2612	Cldn12
ENSMUSG00000049225	0.659434	0.00228419	0.01247	276	265	167	159	150	116	Pdp1
ENSMUSG00000031530	0.892053	0.00228278	0.0124696	363	393	148	184	147	125	Dusp4
ENSMUSG00000036875	0.550141	0.00227814	0.0124479	345	384	304	252	183	251	Dna2
ENSMUSG00000024975	-0.464329	0.00227741	0.0124475	712	561	380	810	641	710	Pdcd4
ENSMUSG00000059734	-0.56968	0.00227307	0.0124275	1985	1207	1556	2504	1892	2439	Ndufs8
ENSMUSG00000019066	0.492038	0.00226941	0.0124111	350	283	231	224	180	184	Rab3d
ENSMUSG00000033577	-0.374834	0.00226904	0.0124111	8547	6539	6606	9722	8435	8941	Myo6
ENSMUSG00000021252	0.46615	0.00226584	0.0123988	699	611	498	390	400	459	Erg28
ENSMUSG00000025386	-2.22865	0.00226515	0.0123987	4	3	3	15	13	17	Pde6g
ENSMUSG00000028039	-1.57524	0.00225978	0.0123729	6	13	15	38	31	32	Efna3
ENSMUSG00000026791	-0.72664	0.00225786	0.012369	219	118	156	283	207	297	Slc2a8
ENSMUSG00000043789	-1.03449	0.00225841	0.012369	219	81	203	382	282	349	Vwce
ENSMUSG00000086754	2.80639	0.00225682	0.0123676	20	18	7	1	1	4	Gm16098
ENSMUSG00000056724	-0.449903	0.00225423	0.0123573	817	901	695	1086	937	1163	Nbeal2
ENSMUSG00000060419	0.50038	0.00225429	0.0123573	682	648	491	405	339	492	Rps16-ps2
ENSMUSG00000028262	2.59757	0.00225259	0.0123552	58	53	9	10	8	0	Clca3a2
ENSMUSG00000044339	0.969334	0.00225057	0.0123478	84	82	50	46	25	35	Alkbh2
ENSMUSG00000016552	0.68988	0.00224615	0.0123271	234	315	230	190	143	138	Foxred2
ENSMUSG00000001517	1.21389	0.0022435	0.0123162	175	194	89	47	36	104	Foxm1
ENSMUSG00000005615	0.332151	0.00223945	0.0122976	2838	2558	2188	2014	1727	2060	Pcyt1a
ENSMUSG00000028683	0.501182	0.00223869	0.0122976	318	316	223	212	170	199	Eif2b3
ENSMUSG00000063779	-1.5998	0.00223918	0.0122976	14	11	31	42	61	67	Chil4
ENSMUSG00000061535	-1.08863	0.00223213	0.0122682	85	28	39	115	92	97	C1qtnf7
ENSMUSG00000107427	-2.72104	0.00222276	0.0122203	3	0	4	12	14	19	Gm43948
ENSMUSG00000056069	1.25911	0.0022155	0.012184	150	75	41	33	38	30	Otulinl
ENSMUSG00000004071	-0.407326	0.00220974	0.0121559	1312	946	869	1361	1178	1423	Cdip1
ENSMUSG00000026387	-1.81641	0.00220345	0.0121248	7	7	5	18	18	28	Sctr
ENSMUSG00000038374	0.430679	0.00219948	0.0121066	851	788	520	544	465	515	Rbm8a
ENSMUSG00000024187	-0.385445	0.00218907	0.0120528	1524	1386	1262	1939	1462	1888	Fam234a
ENSMUSG00000034450	-3.42643	0.00218657	0.0120426	4	1	0	29	3	19	Gulo
ENSMUSG00000068284	-0.527534	0.00218572	0.0120414	1641	1263	1522	2393	1912	1926	Usf3
ENSMUSG00000061410	-0.352812	0.00218336	0.012032	1649	1246	1090	1732	1478	1652	Zcchc14
ENSMUSG00000009356	2.58737	0.00218155	0.0120255	21	9	14	2	2	3	Lpo
ENSMUSG00000052914	-0.391274	0.00217631	0.0120002	895	718	595	988	776	1011	Cyp2j6
ENSMUSG00000109097	-2.72512	0.00216711	0.011953	2	2	2	19	8	12	Gm29683
ENSMUSG00000016493	-0.910558	0.00216447	0.011942	78	55	40	140	92	78	Cd46
ENSMUSG00000026674	0.568839	0.00216352	0.0119402	452	297	268	261	195	198	Ddr2
ENSMUSG00000028125	-0.997732	0.00216186	0.0119346	175	82	136	325	267	166	Abca4
ENSMUSG00000037031	-0.625918	0.00216133	0.0119346	266	216	270	399	365	368	Tspan15
ENSMUSG00000028771	0.65708	0.00215704	0.011915	965	967	450	504	424	491	Ptpn12
ENSMUSG00000115151	-2.02713	0.00215555	0.0119103	6	2	7	24	17	19	Gm19276
ENSMUSG00000039616	0.630076	0.00214955	0.0118807	511	521	283	309	265	230	Mocos
ENSMUSG00000050373	-0.589582	0.00214846	0.0118782	210	135	138	266	202	229	Snx21
ENSMUSG00000021018	0.621203	0.0021441	0.0118576	249	272	159	155	128	139	Polr2h
ENSMUSG00000037440	0.552014	0.00214386	0.0118576	2926	2505	2786	1957	1411	2132	Vnn1
ENSMUSG00000024440	-0.709599	0.00214072	0.011847	152	113	146	208	208	236	Pcdh12
ENSMUSG00000026155	0.393856	0.00214092	0.011847	1263	1078	951	882	656	882	Smap1
ENSMUSG00000059864	-1.75752	0.00213937	0.011847	13	5	7	21	22	37	Olfr1393
ENSMUSG00000091900	-4.19105	0.00214084	0.011847	1	0	2	1	36	14	Gm4353
ENSMUSG00000021282	0.338887	0.00213293	0.0118212	7359	6596	4807	4836	4336	4960	Eif5
ENSMUSG00000021585	0.495978	0.00213327	0.0118212	2119	1890	1100	1264	1022	1136	Cast
ENSMUSG00000078349	-1.15495	0.00213373	0.0118212	51	39	30	141	57	62	AW011738
ENSMUSG00000003469	-1.52208	0.00213151	0.0118194	47	8	32	86	61	94	Phyhip
ENSMUSG00000037926	0.476259	0.00212979	0.0118133	693	654	411	448	367	387	Ssh2
ENSMUSG00000105636	-2.49793	0.00212749	0.0118041	2	3	3	19	16	9	Gm43625
ENSMUSG00000054477	-1.68116	0.00212495	0.0117935	25	9	20	71	71	24	Kcnn2
ENSMUSG00000015355	1.36312	0.00212405	0.011792	105	60	33	21	31	18	Cd48
ENSMUSG00000000409	1.3739	0.00212261	0.0117875	105	78	34	21	36	19	Lck
ENSMUSG00000030711	-1.0454	0.00211643	0.0117567	106	48	104	224	128	176	Sult1a1
ENSMUSG00000023829	-0.528501	0.00211537	0.0117543	6420	3840	4467	7434	5667	7345	Slc22a1
ENSMUSG00000020744	-0.590535	0.00211253	0.011742	860	974	1010	1476	1282	1458	Slc25a19
ENSMUSG00000029269	-0.922588	0.00211044	0.0117339	77	50	55	92	93	145	Sult1b1
ENSMUSG00000033253	-0.395391	0.00210978	0.0117337	635	569	513	826	659	698	Szt2
ENSMUSG00000000088	-0.407406	0.00210503	0.011718	4201	3110	3258	4862	3950	4729	Cox5a
ENSMUSG00000008373	0.500817	0.00210579	0.011718	692	729	436	470	370	413	Prpf31
ENSMUSG00000020953	-2.34186	0.00210633	0.011718	4	2	3	18	13	13	Coch
ENSMUSG00000055760	0.772869	0.00210544	0.011718	166	117	104	88	50	80	Gemin6
ENSMUSG00000038028	0.632054	0.00209893	0.0116907	196	218	148	127	113	108	Tigar
ENSMUSG00000069769	-0.392351	0.00209201	0.0116557	2433	1871	1895	2862	2446	2536	Msi2
ENSMUSG00000021619	-0.601516	0.00208956	0.0116455	206	143	170	280	229	253	Atg10
ENSMUSG00000103160	-1.12422	0.00208806	0.0116406	21	32	32	71	54	58	C130012C08Rik
ENSMUSG00000109718	-2.1664	0.00208733	0.01164	4	3	11	46	17	21	Trim61
ENSMUSG00000017002	3.32691	0.00208607	0.0116364	32	20	3	2	0	3	Slpi
ENSMUSG00000031987	-0.37699	0.00208327	0.0116243	1140	884	852	1311	1095	1188	Egln1
ENSMUSG00000031776	0.343781	0.0020718	0.0115637	1266	1186	936	953	742	876	Arl2bp
ENSMUSG00000025917	0.325507	0.00206817	0.0115469	1741	1470	1190	1192	1006	1164	Cops5
ENSMUSG00000032875	-0.560506	0.00206666	0.0115423	1010	904	1076	1593	1301	1441	Arhgef17
ENSMUSG00000041075	-0.430315	0.00206642	0.0115423	420	362	309	542	436	436	Fzd7
ENSMUSG00000044811	1.32357	0.00206672	0.0115423	93	39	35	23	20	19	Cd300c2
ENSMUSG00000024180	-0.587721	0.00205923	0.0115108	3930	2310	2959	5082	3548	4782	Tmem8
ENSMUSG00000020661	-0.501024	0.00205243	0.0114762	1136	986	1072	1464	1406	1519	Dnmt3a
ENSMUSG00000002908	-0.947498	0.00204815	0.0114557	44	39	53	87	78	92	Kcnn1
ENSMUSG00000035372	0.731279	0.00204699	0.0114526	197	242	145	146	94	100	1810055G02Rik
ENSMUSG00000025927	-0.593454	0.00204528	0.0114465	774	535	652	1207	845	834	Tfap2b
ENSMUSG00000026159	0.368514	0.00203769	0.0114074	1906	1770	1266	1305	1167	1178	Agfg1
ENSMUSG00000032579	-0.517111	0.00203709	0.0114074	275	228	241	374	313	345	Hemk1
ENSMUSG00000028017	-3.42781	0.00203437	0.0113957	9559	287	5882	61649	51145	48651	Egf
ENSMUSG00000037234	-0.339363	0.00203123	0.0113815	2446	1934	1603	2558	2281	2377	Hook3
ENSMUSG00000035877	-0.43084	0.00202869	0.0113707	1431	1199	1238	1881	1575	1602	Zhx3
ENSMUSG00000021276	0.504133	0.00202695	0.0113643	456	499	346	318	247	319	Cinp
ENSMUSG00000006050	0.383906	0.00201974	0.0113272	982	868	641	656	525	645	Sra1
ENSMUSG00000060288	1.00792	0.00201915	0.0113272	81	97	66	56	33	29	Ppih
ENSMUSG00000062054	-0.505335	0.00201541	0.0113098	2315	1376	1369	2555	1960	2328	Iah1
ENSMUSG00000079555	0.686418	0.00200994	0.0112825	199	195	124	101	85	121	Haus3
ENSMUSG00000030101	-0.342281	0.00200852	0.0112779	1159	942	844	1319	1063	1209	Sumf1
ENSMUSG00000020102	-1.9394	0.00200629	0.0112687	2083	432	1646	6222	4740	4586	Slc16a7
ENSMUSG00000027996	-1.00368	0.00200458	0.0112625	116	43	60	138	115	162	Sfrp2
ENSMUSG00000030744	0.338286	0.00200435	0.0112625	8889	7796	5506	6193	4912	5633	Rps3
ENSMUSG00000061080	-2.05395	0.00200383	0.0112625	17	2	4	26	29	32	Lsamp
ENSMUSG00000073988	1.04813	0.00199989	0.0112463	459	769	215	219	218	216	Ttpa
ENSMUSG00000020169	-1.79838	0.0019983	0.0112407	6	10	9	39	14	34	Best3
ENSMUSG00000020262	-0.617109	0.00199149	0.0112058	192	164	160	230	248	282	Adarb1
ENSMUSG00000024816	0.557582	0.00199138	0.0112058	775	942	563	528	413	548	Frmd8
ENSMUSG00000063018	0.833123	0.00198482	0.011175	157	182	98	67	78	87	2010204K13Rik
ENSMUSG00000086782	-0.701939	0.0019788	0.0111445	230	132	107	279	217	223	E130102H24Rik
ENSMUSG00000021047	1.2328	0.00197226	0.011111	61	77	37	20	29	21	Nova1
ENSMUSG00000033554	0.707136	0.00196987	0.0111009	245	228	143	141	123	94	Dph5
ENSMUSG00000101693	-2.43084	0.00196458	0.0110744	5	2	2	14	11	21	Gm19461
ENSMUSG00000042229	0.416192	0.00195962	0.0110497	745	698	533	496	405	521	Rabif
ENSMUSG00000072692	0.617219	0.00195936	0.0110497	322	226	166	161	134	145	Rpl37rt
ENSMUSG00000030704	0.400971	0.00195613	0.0110367	2450	2551	1705	1745	1521	1590	Rab6a
ENSMUSG00000036437	-1.18492	0.00194849	0.0109969	23	18	16	49	32	44	Npy1r
ENSMUSG00000022972	0.473045	0.00194523	0.0109818	538	457	315	326	264	308	Cfap298
ENSMUSG00000026610	-0.586272	0.00193236	0.0109125	1394	1040	1369	2097	1703	1796	Esrrg
ENSMUSG00000038462	-0.508801	0.00192845	0.0108937	5680	3918	4667	7093	5520	7105	Uqcrfs1
ENSMUSG00000021051	-0.420371	0.00191895	0.0108433	1610	1318	1310	1827	1716	1922	Ppp2r5e
ENSMUSG00000030162	3.39842	0.00191784	0.0108403	28	16	3	1	1	2	Olr1
ENSMUSG00000020609	0.66269	0.00191691	0.0108383	5999	3037	4089	3234	2300	2456	Apob
ENSMUSG00000105135	-0.765863	0.00190907	0.0107973	138	85	72	143	151	178	Gm43667
ENSMUSG00000032092	-0.523655	0.00190555	0.0107806	430	469	431	700	574	592	Mpzl2
ENSMUSG00000039735	-0.318265	0.0019048	0.0107806	2976	2378	2130	3246	2659	3059	Fnbp1l
ENSMUSG00000044827	1.36938	0.00190525	0.0107806	95	39	33	22	17	21	Tlr1
ENSMUSG00000035164	-0.531221	0.00189794	0.0107473	864	711	557	1024	1066	827	Zc3h12c
ENSMUSG00000039601	-0.472995	0.00189651	0.0107425	293	265	208	344	310	364	Rcan2
ENSMUSG00000002409	-0.636369	0.00189474	0.0107384	227	166	157	311	196	319	Dyrk1b
ENSMUSG00000021178	0.337034	0.00189521	0.0107384	2743	2367	1741	1893	1575	1704	Psmc1
ENSMUSG00000022300	0.456667	0.00188855	0.0107085	744	625	448	447	412	397	Dcaf13
ENSMUSG00000030641	1.13089	0.00188879	0.0107085	66	106	56	29	30	41	Ddias
ENSMUSG00000030701	-0.616226	0.00188673	0.0107033	246	220	154	297	331	270	Plekhb1
ENSMUSG00000029299	1.71331	0.0018742	0.0106354	47	22	19	9	9	7	Abcg3
ENSMUSG00000048108	-0.95693	0.00187314	0.0106327	1330	647	1438	2800	2011	1783	Tmem72
ENSMUSG00000028826	-0.379987	0.00187197	0.0106292	1107	864	743	1158	1068	1143	Maco1
ENSMUSG00000032373	-1.00356	0.00186098	0.0105701	5796	2169	5536	8809	7969	9776	Car12
ENSMUSG00000022890	-0.483913	0.00186008	0.0105681	4087	2777	3001	4429	3890	4940	Atp5j
ENSMUSG00000028049	0.490113	0.00185635	0.010552	987	1093	791	795	519	672	Scamp3
ENSMUSG00000028557	0.33293	0.00185668	0.010552	3962	3457	2602	2712	2194	2702	Rnf11
ENSMUSG00000027010	-0.561984	0.00185544	0.0105514	1348	974	1242	1913	1584	1636	Slc25a12
ENSMUSG00000060131	1.38447	0.00185321	0.0105419	91	67	29	26	26	14	Atp8b4
ENSMUSG00000025204	-0.515632	0.00185046	0.0105295	2082	1519	1783	2616	2115	2753	Ndufb8
ENSMUSG00000110185	-0.41371	0.0018451	0.0105022	567	472	350	652	539	573	Igip
ENSMUSG00000063882	-0.56736	0.00184184	0.0104868	5204	3028	3654	5712	4958	6225	Uqcrh
ENSMUSG00000117859	-3.29602	0.00184081	0.0104841	2	0	2	22	8	9	Gm32492
ENSMUSG00000030847	0.599859	0.00183878	0.0104758	630	679	380	401	349	308	Bag3
ENSMUSG00000063142	-1.27988	0.00183637	0.0104652	29	33	11	48	50	68	Kcnma1
ENSMUSG00000063488	-0.57326	0.00183394	0.0104546	568	389	321	645	631	517	Zkscan7
ENSMUSG00000015093	-0.709425	0.001832	0.0104467	84	77	67	117	113	128	Clic3
ENSMUSG00000020297	-1.3855	0.00182767	0.0104254	49	12	30	68	65	93	Nsg2
ENSMUSG00000051339	-0.346576	0.00182771	0.0104254	938	801	678	1050	908	990	2900026A02Rik
ENSMUSG00000086392	-1.86219	0.00182725	0.0104254	5	5	9	22	21	25	Mccc1os
ENSMUSG00000018068	-0.392139	0.00182379	0.0104126	1320	1103	970	1461	1417	1381	Ints2
ENSMUSG00000026288	0.829344	0.00182146	0.0104025	343	217	127	125	109	125	Inpp5d
ENSMUSG00000037960	0.518891	0.00182143	0.0104025	482	518	321	317	267	297	Card19
ENSMUSG00000019987	4.34092	0.00181934	0.0103995	174	88	2	3	6	2	Arg1
ENSMUSG00000021811	0.593683	0.00181937	0.0103995	439	534	448	330	257	334	Dnajc9
ENSMUSG00000045725	0.556747	0.00181973	0.0103995	304	305	217	178	158	202	Prr15
ENSMUSG00000106087	-1.13195	0.00181983	0.0103995	48	26	29	66	88	58	Gm43609
ENSMUSG00000106019	-1.00136	0.00181677	0.0103947	112	59	36	134	132	116	Gm43672
ENSMUSG00000008690	0.416927	0.00181429	0.0103837	1697	1804	1253	1222	979	1224	Ncaph2
ENSMUSG00000043079	-0.368679	0.00181256	0.010377	1376	1263	886	1545	1343	1450	Synpo
ENSMUSG00000022445	-2.523	0.00181184	0.010376	2176	285	2095	9288	7428	9201	Cyp2d26
ENSMUSG00000016252	-0.469581	0.00181022	0.01037	2443	1590	1436	2697	1979	2547	Atp5e
ENSMUSG00000020189	-0.585802	0.00180365	0.0103355	3156	2088	2679	4102	3880	3514	Osbpl8
ENSMUSG00000056145	1.9264	0.00180343	0.0103355	97	39	14	12	14	9	AI504432
ENSMUSG00000028487	-0.596146	0.00180138	0.0103288	353	279	337	515	464	446	Bnc2
ENSMUSG00000113061	1.02774	0.00180092	0.0103288	574	231	337	133	218	170	Rps18-ps5
ENSMUSG00000028840	0.836313	0.00179806	0.0103161	159	189	90	88	72	73	Zfp593
ENSMUSG00000040345	1.11953	0.001797	0.0103132	97	54	44	26	27	31	Arhgap9
ENSMUSG00000023106	0.407514	0.00179325	0.0102957	958	888	625	637	564	575	Denr
ENSMUSG00000025158	-0.52893	0.00179303	0.0102957	426	290	307	512	392	518	Rfng
ENSMUSG00000026879	-0.511973	0.0017934	0.0102957	1001	755	804	1486	984	1085	Gsn
ENSMUSG00000020430	0.457333	0.00179024	0.010287	1373	1402	875	943	789	802	Pes1
ENSMUSG00000039579	-2.20068	0.00178954	0.0102862	16	1	5	37	35	21	Grin3a
ENSMUSG00000026683	1.46939	0.00178566	0.010267	106	95	60	15	19	55	Nuf2
ENSMUSG00000041438	0.542193	0.00178037	0.0102398	609	739	468	447	338	418	Utp4
ENSMUSG00000001802	-0.533175	0.00177927	0.0102366	274	264	193	395	260	366	Lrp3
ENSMUSG00000091243	1.1281	0.00177848	0.0102351	74	86	79	30	25	52	Vgll3
ENSMUSG00000022557	0.631493	0.00177363	0.0102104	562	771	488	459	336	346	Bop1
ENSMUSG00000040029	0.552465	0.00177245	0.0102067	2354	2818	1537	1664	1331	1374	Ipo8
ENSMUSG00000032649	-0.870312	0.00177093	0.0102012	306	121	198	391	346	353	Colgalt2
ENSMUSG00000110277	0.826269	0.00176982	0.0101979	298	312	133	132	117	144	Gm45871
ENSMUSG00000032322	1.37179	0.00176761	0.0101883	62	62	23	18	17	18	Pstpip1
ENSMUSG00000042292	0.561044	0.00176571	0.0101805	346	349	217	229	173	189	Mrtfa
ENSMUSG00000036639	0.581004	0.00176226	0.0101637	266	205	186	160	135	126	Nudt1
ENSMUSG00000109161	-1.48124	0.00175692	0.010136	26	8	28	64	45	62	Gm39033
ENSMUSG00000015852	2.10876	0.00175383	0.0101213	32	21	21	4	10	2	Fcrls
ENSMUSG00000078234	-0.569703	0.00175367	0.0101213	2081	2399	1943	2901	3339	2929	Klhdc7a
ENSMUSG00000022519	-0.687885	0.00175186	0.0101162	107	103	102	187	157	144	Srl
ENSMUSG00000026986	-0.809416	0.00174613	0.0100862	322	142	187	363	373	340	Hnmt
ENSMUSG00000024350	-0.416902	0.00174275	0.0100698	607	601	503	775	652	780	Dnajc18
ENSMUSG00000025209	-0.432182	0.00174268	0.0100698	597	515	405	640	612	700	Twnk
ENSMUSG00000025732	-0.819768	0.0017376	0.0100477	738	366	654	1076	819	1142	Mcrip2
ENSMUSG00000104610	-5.09426	0.00173784	0.0100477	0	0	0	5	7	6	Gm567
ENSMUSG00000052160	1.14991	0.00173426	0.0100361	229	80	87	66	49	51	Pld4
ENSMUSG00000056579	-0.36752	0.00173477	0.0100361	1410	1181	953	1470	1379	1511	Tug1
ENSMUSG00000044296	-1.48961	0.00173049	0.0100176	15	10	12	33	40	26	Zfp879
ENSMUSG00000031791	-0.634249	0.00172187	0.00997237	248	171	208	385	264	299	Tmem38a
ENSMUSG00000074925	-0.382183	0.00172215	0.00997237	1087	881	774	1158	1047	1217	Ptar1
ENSMUSG00000030669	-1.66935	0.00171928	0.00996229	19	10	8	24	30	56	Calca
ENSMUSG00000058886	-0.58379	0.00171934	0.00996229	298	262	300	457	367	437	Deaf1
ENSMUSG00000051457	0.954754	0.00171553	0.00994635	162	96	81	48	64	51	Spn
ENSMUSG00000095028	3.49538	0.00171125	0.00992463	26	16	7	0	0	4	Sirpb1b
ENSMUSG00000006469	-2.17316	0.00170856	0.00991207	810	123	497	2147	1611	2414	Slc34a3
ENSMUSG00000003808	0.456127	0.00170732	0.00991055	558	542	390	406	313	324	Farsa
ENSMUSG00000026580	2.16896	0.00170777	0.00991055	47	38	10	6	10	3	Selp
ENSMUSG00000029674	0.88763	0.00170562	0.00990424	146	149	94	69	44	89	Limk1
ENSMUSG00000041360	0.371814	0.00170549	0.00990424	984	840	654	651	567	611	Pum3
ENSMUSG00000002475	-0.560305	0.00170261	0.00989292	1205	743	927	1475	1216	1403	Abhd3
ENSMUSG00000030750	0.501568	0.00170029	0.00988248	557	453	324	301	268	325	Nsmce1
ENSMUSG00000039405	0.47891	0.00169877	0.00987676	1163	1125	693	790	606	642	Prss23
ENSMUSG00000058979	-0.465905	0.00169633	0.0098656	377	313	309	504	390	442	Hdhd5
ENSMUSG00000056498	2.02542	0.0016871	0.00981497	39	52	10	7	6	10	Tmem154
ENSMUSG00000036781	0.359579	0.00167791	0.00976457	2485	2028	1659	1555	1403	1632	Rps27l
ENSMUSG00000034042	-0.353569	0.00167302	0.00973915	1470	1186	976	1535	1373	1520	Gpbp1l1
ENSMUSG00000052384	0.796948	0.00166811	0.00971358	133	97	102	71	60	53	Nrros
ENSMUSG00000085615	-0.820748	0.00166504	0.00969872	65	75	54	128	111	91	A330035P11Rik
ENSMUSG00000058600	0.367879	0.00166263	0.00968769	3175	2740	1991	2060	1690	2092	Rpl30
ENSMUSG00000026239	0.463781	0.00166123	0.00968255	427	400	306	302	221	268	Pde6d
ENSMUSG00000083087	0.955719	0.00166051	0.00968136	102	84	63	42	28	53	Gm11249
ENSMUSG00000006333	0.361204	0.0016573	0.00966746	7021	6637	4528	4871	3964	4683	Rps9
ENSMUSG00000047656	-0.722874	0.0016576	0.00966746	93	74	84	144	127	130	Trpt1
ENSMUSG00000084817	0.425175	0.00165223	0.00964212	932	778	585	622	444	571	Gm5526
ENSMUSG00000020929	0.396582	0.00165168	0.00964195	1287	1277	902	898	733	894	Eftud2
ENSMUSG00000000197	-3.00762	0.00165114	0.00964176	4	0	2	24	7	16	Nalcn
ENSMUSG00000019837	0.484643	0.00165044	0.00964176	921	986	681	592	516	667	Gtf3c6
ENSMUSG00000049115	-0.426974	0.00165091	0.00964176	733	570	574	904	736	796	Agtr1a
ENSMUSG00000001424	0.372083	0.00164933	0.00964023	1721	1577	1214	1330	953	1075	Snd1
ENSMUSG00000022040	0.612499	0.00164785	0.00963461	6380	4249	5747	3457	3162	3799	Ephx2
ENSMUSG00000031483	-0.288305	0.00164724	0.00963407	3989	3529	2819	4363	3683	4055	Erlin2
ENSMUSG00000062328	0.733706	0.00164187	0.00960568	153	183	133	87	83	102	Rpl17
ENSMUSG00000039910	-0.505104	0.00163773	0.00958446	1073	931	557	1262	1057	1112	Cited2
ENSMUSG00000031901	0.612856	0.00163666	0.00958119	281	316	204	191	133	181	Dus2
ENSMUSG00000071172	0.444855	0.00163285	0.00956189	3353	3560	2200	2255	1945	2184	Srsf3
ENSMUSG00000052632	-0.440837	0.00163213	0.00956066	323	289	237	406	329	373	Asap2
ENSMUSG00000087382	-5.25735	0.00163001	0.0095512	0	0	0	9	2	10	Ctcflos
ENSMUSG00000014852	-4.66946	0.00162925	0.00954977	0	1	0	14	6	7	Adamts13
ENSMUSG00000021428	0.571206	0.00162908	0.00954977	415	343	220	220	194	208	Riok1
ENSMUSG00000047473	-0.750964	0.00162568	0.00953482	149	83	111	212	163	182	Zfp30
ENSMUSG00000031578	0.50337	0.00162428	0.0095296	651	632	388	404	347	369	Mak16
ENSMUSG00000034108	-0.65328	0.00162324	0.00952646	1353	719	995	1654	1435	1551	Ccs
ENSMUSG00000025350	-1.06673	0.00162198	0.00952208	57	28	28	96	55	75	Rdh5
ENSMUSG00000043702	0.549957	0.00161566	0.00948797	547	665	470	395	360	353	Pde12
ENSMUSG00000000881	-0.567894	0.00160819	0.00944706	432	279	318	493	449	522	Dlg3
ENSMUSG00000028837	0.380995	0.00160443	0.0094279	1162	1086	846	846	634	809	Psmb2
ENSMUSG00000087047	5.06617	0.00160404	0.0094279	27	13	1	1	0	0	1700110K17Rik
ENSMUSG00000106838	-0.967897	0.00160093	0.00941328	66	46	44	75	107	106	1810017P11Rik
ENSMUSG00000026944	-0.611084	0.00158989	0.00935131	1082	1045	1154	2073	1446	1430	Abca2
ENSMUSG00000047676	0.604023	0.0015844	0.00932196	791	953	539	499	394	546	Rpsa-ps10
ENSMUSG00000030890	0.400288	0.00158332	0.00931852	2205	2192	1486	1477	1279	1502	Ilk
ENSMUSG00000048826	-0.496167	0.0015815	0.00931073	334	265	216	362	340	393	Dact2
ENSMUSG00000046733	1.64228	0.00157829	0.00929475	98	209	62	58	41	14	Gprc5a
ENSMUSG00000024645	-0.451116	0.0015756	0.00929015	506	373	357	581	507	531	Timm21
ENSMUSG00000035042	1.72774	0.00157627	0.00929015	108	140	29	14	37	24	Ccl5
ENSMUSG00000038071	1.08131	0.00157701	0.00929015	130	64	80	42	29	53	Npy6r
ENSMUSG00000038170	-0.404427	0.00157661	0.00929015	2859	2382	2411	3637	3001	3180	Pde4dip
ENSMUSG00000031570	0.654573	0.00157426	0.00928564	422	433	224	226	194	228	Plpp5
ENSMUSG00000050910	1.01613	0.00157364	0.00928492	135	108	69	71	43	33	Cdr2l
ENSMUSG00000020123	-0.731919	0.00156598	0.00924267	182	96	116	231	192	202	Avpr1a
ENSMUSG00000004100	0.787068	0.00156503	0.00923994	315	322	148	159	114	157	Ppan
ENSMUSG00000105960	-2.27938	0.00156489	0.00923994	13	0	13	44	46	33	6330410L21Rik
ENSMUSG00000036599	1.17156	0.00155648	0.00919527	71	46	39	24	16	26	Chst12
ENSMUSG00000028394	0.386305	0.00155337	0.00917982	934	922	708	698	554	638	Pole3
ENSMUSG00000027931	-0.482105	0.00154999	0.00916273	420	350	329	580	459	443	Npr1
ENSMUSG00000034156	-1.07711	0.00154698	0.00914782	38	38	21	87	46	64	Tspoap1
ENSMUSG00000039740	0.408372	0.0015407	0.00911359	774	718	557	575	413	500	Alg2
ENSMUSG00000031681	0.627954	0.00153753	0.0090977	442	359	220	249	186	190	Smad1
ENSMUSG00000097876	-2.43388	0.00153607	0.00909193	7	1	3	15	24	16	Gm16892
ENSMUSG00000095388	-1.65954	0.00152993	0.00905845	16	28	67	146	128	92	Gm10681
ENSMUSG00000017999	0.452443	0.00152711	0.00904462	745	671	489	439	433	452	Ddx27
ENSMUSG00000022112	-1.56951	0.00152649	0.00904381	15	9	7	38	22	28	Gpc5
ENSMUSG00000025140	2.33009	0.00152411	0.00903261	22	21	10	4	2	4	Pycr1
ENSMUSG00000030541	-0.706074	0.00152377	0.00903261	6396	3341	5229	8804	6927	8007	Idh2
ENSMUSG00000038782	-1.53122	0.00151747	0.00899972	92	17	83	205	191	145	1700028J19Rik
ENSMUSG00000059851	-0.55532	0.0015176	0.00899972	576	383	417	737	509	709	Kmt5c
ENSMUSG00000028080	-0.493699	0.00151658	0.00899939	2647	2255	2438	3880	3144	3053	Lrba
ENSMUSG00000112805	-2.18762	0.00151158	0.00897255	5	2	5	19	16	18	Gm34574
ENSMUSG00000049791	-0.485567	0.00150344	0.00892705	2935	2522	2463	4408	3311	3058	Fzd4
ENSMUSG00000053038	1.63912	0.00150328	0.00892705	49	35	17	9	11	10	Gm6180
ENSMUSG00000075389	-0.906962	0.00150331	0.00892705	95	54	42	117	117	101	2810410L24Rik
ENSMUSG00000105272	-1.01254	0.00150186	0.00892619	47	38	24	70	76	61	Gm43071
ENSMUSG00000038949	-0.444207	0.00149588	0.00889345	485	366	338	575	479	497	Cnst
ENSMUSG00000021461	-0.641391	0.00149399	0.00888504	193	148	172	286	254	235	Fancc
ENSMUSG00000022613	-2.14558	0.00149352	0.00888504	14537	2602	11150	40540	33171	47811	Miox
ENSMUSG00000033099	0.760831	0.00149309	0.00888504	260	332	175	172	108	156	Nol12
ENSMUSG00000042079	0.44478	0.0014932	0.00888504	3558	3974	2586	2494	2136	2497	Hnrnpf
ENSMUSG00000040037	-1.71432	0.00149198	0.00888443	17	6	11	52	19	38	Negr1
ENSMUSG00000030007	0.366679	0.00149018	0.00887654	2893	2994	2238	2199	1812	2060	Cct7
ENSMUSG00000078784	0.54918	0.00149003	0.00887654	424	369	255	222	227	229	Rbis
ENSMUSG00000097571	-0.783656	0.00148857	0.00887259	70	55	53	99	92	103	Jpx
ENSMUSG00000067017	0.791729	0.00148576	0.00885865	187	134	161	82	82	105	Capza1-ps1
ENSMUSG00000095567	0.41774	0.00148417	0.00885202	1098	1060	716	725	621	707	Noc2l
ENSMUSG00000029578	-0.370983	0.00147999	0.00883016	1973	1459	1307	2187	1735	1947	Wipi2
ENSMUSG00000091086	0.505227	0.00148004	0.00883016	815	607	448	473	390	385	Rpl6l
ENSMUSG00000038637	-0.74267	0.00147616	0.00881264	132	95	123	231	168	173	Lrrc56
ENSMUSG00000028479	-0.446033	0.00146587	0.00875402	487	410	403	623	512	578	Gne
ENSMUSG00000020706	0.470128	0.00146259	0.00873721	1095	1104	704	677	629	687	Ftsj3
ENSMUSG00000001014	-5.17621	0.00145116	0.00867595	0	0	0	4	7	8	Icam4
ENSMUSG00000021403	4.01925	0.00145035	0.00867595	14	11	9	1	1	0	Serpinb9b
ENSMUSG00000034031	-3.62488	0.00145151	0.00867595	2	1	0	10	15	9	Ccdc182
ENSMUSG00000037679	0.627362	0.00145119	0.00867595	257	238	148	138	123	134	Inf2
ENSMUSG00000046947	-0.738095	0.00145187	0.00867595	220	133	163	339	199	299	Adck2
ENSMUSG00000027398	1.84602	0.00144838	0.00866893	86	138	17	23	17	22	Il1b
ENSMUSG00000037447	1.2695	0.00144641	0.00866022	189	224	55	60	58	61	Arid5a
ENSMUSG00000058756	-0.575651	0.00144646	0.00866022	622	396	459	849	631	646	Thra
ENSMUSG00000075703	0.599498	0.00144436	0.00865319	786	1010	580	518	478	504	Selenoi
ENSMUSG00000021994	0.520682	0.00143902	0.00862396	418	434	345	321	242	245	Wnt5a
ENSMUSG00000042606	0.571456	0.0014347	0.00860083	306	314	220	196	146	202	Hirip3
ENSMUSG00000021326	0.479747	0.00143163	0.00858517	602	573	380	372	337	352	Trim27
ENSMUSG00000003131	0.3539	0.00142948	0.00857507	1793	1641	1221	1232	1032	1222	Pafah1b2
ENSMUSG00000024369	0.621568	0.00142834	0.00857269	467	557	305	308	251	266	Nelfe
ENSMUSG00000071711	-0.843307	0.00142863	0.00857269	1153	632	1150	2197	1371	1659	Mpst
ENSMUSG00000033060	-0.479931	0.0014259	0.00856451	2644	2265	2321	3484	3285	2982	Lmo7
ENSMUSG00000055629	2.88339	0.00142635	0.00856451	23	12	12	3	3	0	B4galnt4
ENSMUSG00000015112	-0.5546	0.00142325	0.0085521	2591	1770	2224	3431	2686	3302	Slc25a13
ENSMUSG00000046993	1.67141	0.00142305	0.0085521	44	35	16	11	7	10	Gm5637
ENSMUSG00000071856	-0.658041	0.00142337	0.0085521	155	108	96	186	182	170	Mcc
ENSMUSG00000018819	1.04592	0.00141933	0.00853604	380	225	104	108	98	108	Lsp1
ENSMUSG00000008398	0.49033	0.00141764	0.00852863	675	584	386	421	335	357	Elk3
ENSMUSG00000051243	-2.46652	0.00141598	0.00852142	6	2	2	15	23	13	Islr2
ENSMUSG00000021814	0.534723	0.00141051	0.00849266	4355	4408	2408	2588	2123	2592	Anxa7
ENSMUSG00000029726	-0.422449	0.00141075	0.00849266	721	538	441	785	649	737	Mepce
ENSMUSG00000045679	0.947422	0.00141034	0.00849266	88	64	59	39	29	37	Pqlc3
ENSMUSG00000055538	0.681155	0.00141019	0.00849266	304	238	161	176	121	120	Zcchc24
ENSMUSG00000038765	-0.956911	0.00140364	0.00846075	48	33	31	81	66	61	Lmx1b
ENSMUSG00000066800	-0.619215	0.00140323	0.00846075	154	110	96	191	158	179	Rnasel
ENSMUSG00000101450	-1.22714	0.0014035	0.00846075	21	21	13	45	38	40	Gm28941
ENSMUSG00000038141	0.632155	0.00139723	0.00843029	301	255	160	157	125	156	Tmem181a
ENSMUSG00000026437	-0.657326	0.00139489	0.00841885	830	779	957	1312	1216	1454	Cdk18
ENSMUSG00000030942	0.558369	0.00139422	0.00841754	913	946	538	515	474	553	Thumpd1
ENSMUSG00000028741	0.724429	0.00138973	0.00839311	331	379	198	175	183	161	Mrto4
ENSMUSG00000085287	-0.945355	0.00138829	0.00838718	75	43	53	103	118	92	4833418N02Rik
ENSMUSG00000054499	-0.483587	0.00137378	0.00830218	396	317	255	507	348	445	Dedd2
ENSMUSG00000024757	-2.08515	0.00137091	0.00828751	1129	447	1886	6399	4102	4682	Slc22a19
ENSMUSG00000022052	0.529213	0.00136987	0.00828389	912	956	590	664	472	497	Ppp2r2a
ENSMUSG00000055555	4.64124	0.00136959	0.00828389	11	9	8	0	1	0	Ct55
ENSMUSG00000058258	0.86496	0.00136858	0.00828143	259	220	299	132	157	128	Idi1
ENSMUSG00000030465	0.906642	0.00136566	0.00826646	902	1122	372	432	357	407	Psd3
ENSMUSG00000040078	0.505705	0.00136526	0.00826646	525	533	375	323	284	360	Ptges3-ps
ENSMUSG00000031506	1.82981	0.0013558	0.00821212	74	54	28	14	22	4	Ptpn7
ENSMUSG00000115867	-1.06514	0.0013505	0.00818265	41	29	48	82	74	86	Gm17753
ENSMUSG00000010048	0.46505	0.00134996	0.00818202	881	717	695	620	429	563	Ifrd2
ENSMUSG00000016833	0.759831	0.00134658	0.00816418	211	125	136	99	75	93	Mrps18c
ENSMUSG00000057497	0.426224	0.00134056	0.00813033	685	693	518	502	399	458	Fam136a
ENSMUSG00000031610	-5.30864	0.00133761	0.00811507	0	0	0	14	3	5	Scrg1
ENSMUSG00000031880	1.36474	0.0013353	0.00810368	137	187	44	56	35	43	Rrad
ENSMUSG00000034382	-0.760492	0.00133432	0.00810199	229	205	266	411	407	344	AI661453
ENSMUSG00000036422	3.0057	0.00133459	0.00810199	28	15	8	4	0	2	Pcdh8
ENSMUSG00000046082	-0.395754	0.00133095	0.00808516	6341	4761	4550	7202	5514	7121	Tmem174
ENSMUSG00000092164	-1.13765	0.00133011	0.00808266	33	24	18	47	51	58	Rergl
ENSMUSG00000039410	-0.856952	0.00132516	0.00805523	268	190	299	601	388	375	Prdm16
ENSMUSG00000002688	-0.952023	0.0013237	0.00804897	208	115	71	298	165	252	Prkd1
ENSMUSG00000024431	-0.415009	0.00132106	0.00803549	2733	2095	1690	2720	2591	2932	Nr3c1
ENSMUSG00000015176	0.547327	0.00131386	0.00799435	858	1050	655	589	532	561	Nolc1
ENSMUSG00000002996	-0.445124	0.0013111	0.00798013	2088	1404	1238	2296	1831	2001	Hbp1
ENSMUSG00000039004	0.596428	0.00130704	0.00795799	1602	1982	1085	988	955	994	Bmp6
ENSMUSG00000021750	-2.24327	0.00130645	0.007957	554	145	711	3091	1875	1834	Fam107a
ENSMUSG00000022034	1.3037	0.00130614	0.007957	133	155	123	31	37	93	Esco2
ENSMUSG00000000958	-0.547459	0.00130173	0.0079356	4152	3116	3748	5617	4349	5763	Slc7a7
ENSMUSG00000019966	-0.462023	0.00130209	0.0079356	665	682	484	796	767	848	Kitl
ENSMUSG00000024236	-0.512177	0.00129866	0.00791987	789	784	747	1103	1073	1030	Svil
ENSMUSG00000028889	0.609627	0.00129525	0.00790276	304	359	245	191	179	202	Yrdc
ENSMUSG00000036718	1.07615	0.00129543	0.00790276	100	157	66	50	45	51	Micall2
ENSMUSG00000058013	0.552408	0.00129152	0.00788402	2668	2956	1638	1581	1417	1703	Septin11
ENSMUSG00000089715	-0.34637	0.00128892	0.00787074	1469	1298	1121	1676	1430	1651	Cbx6
ENSMUSG00000041598	0.669474	0.00128243	0.00783369	596	631	321	369	246	312	Cdc42ep4
ENSMUSG00000041769	0.438179	0.00128161	0.00783125	918	898	625	625	484	619	Ppp2r2d
ENSMUSG00000020721	-0.475819	0.00127928	0.00782347	623	627	577	885	776	805	Helz
ENSMUSG00000028955	0.38117	0.00127992	0.00782347	1515	1514	1177	1101	968	1037	Vamp3
ENSMUSG00000029782	0.516993	0.0012796	0.00782347	618	619	380	407	319	352	Tmem209
ENSMUSG00000074676	1.71357	0.00127797	0.00781921	34	25	20	10	7	6	Foxs1
ENSMUSG00000006494	-0.918078	0.00127656	0.00781316	842	349	700	1346	1069	1064	Pdk1
ENSMUSG00000022309	-1.07361	0.00127545	0.0078089	360	168	421	618	633	724	Angpt1
ENSMUSG00000038400	0.736026	0.00127211	0.00779252	709	984	474	477	325	448	Pmepa1
ENSMUSG00000054474	-0.892726	0.00127236	0.00779252	2989	1240	2442	4498	3303	4283	Thnsl2
ENSMUSG00000055833	1.09659	0.00127222	0.00779252	65	53	41	25	21	25	1700034H15Rik
ENSMUSG00000086306	-3.184	0.00127231	0.00779252	2	0	3	16	20	8	Gm11754
ENSMUSG00000002274	-0.852892	0.00126794	0.00777563	90	70	99	165	126	169	Metrn
ENSMUSG00000037754	-0.765108	0.00126775	0.00777563	1659	760	982	2202	1361	1983	Ppp1r16b
ENSMUSG00000029452	-0.64915	0.00126643	0.00777541	928	536	697	1184	880	1216	Tmem116
ENSMUSG00000034457	1.32814	0.00126707	0.00777541	53	66	30	17	20	19	Eda2r
ENSMUSG00000057530	-0.452079	0.00126683	0.00777541	1554	1060	980	1778	1306	1624	Ece1
ENSMUSG00000059326	0.864104	0.00126558	0.0077739	215	163	102	112	72	66	Csf2ra
[truncated: 3,043 more rows]
