# Supplementary material for: Loss of nephric augmenter of liver regeneration facilitates acute kidney injury via ACSL4‐mediated ferroptosis
Source: J Cell Mol Med. 2023 Dec 13;28(3):e18076. doi: 10.1111/jcmm.18076 (PMC10844764; doi:10.1111/jcmm.18076)
Supplement: Supplementary file 7 — Table S3. [file JCMM-28-e18076-s010.xlsx]

## Sheet: SupplementaryTab.3
AccID	log2FC	Pvalue	FDR	PT-KO	PT-KO	PT-KO	AKI	AKI	AKI	Symbol
ENSMUSG00000028494	4.74128	3.12204e-24	3.9833e-22	49873	115513	76865	4021	5337	1246	Plin2
ENSMUSG00000068874	3.05265	7.4219e-130	7.10202e-126	29416	65770	46456	6917	6947	5417	Selenbp1
ENSMUSG00000031765	2.96678	1.26273e-39	5.37024e-37	9946	24051	19535	2298	3438	1962	Mt1
ENSMUSG00000031762	2.75929	1.54586e-08	2.14773e-07	8956	20951	19968	2605	4501	1420	Mt2
ENSMUSG00000032802	2.61267	9.10235e-35	3.00346e-32	7748	16196	13072	2231	3148	1573	Srxn1
ENSMUSG00000025509	2.45357	1.98249e-101	9.4852e-98	4440	7942	5836	1406	1273	1150	Pnpla2
ENSMUSG00000026822	2.43184	4.04159e-15	1.73816e-13	18135	28747	27913	5392	8736	2549	Lcn2
ENSMUSG00000033831	2.21237	0.000253388	0.00130044	5275	27379	9202	4233	4331	1150	Fgb
ENSMUSG00000022094	2.21331	4.73434e-44	2.58874e-41	2966	8268	4851	1478	1311	1052	Slc39a14
ENSMUSG00000022853	2.19542	1.08004e-12	3.23978e-11	33288	59708	39553	10997	6209	14739	Ehhadh
ENSMUSG00000035828	2.12349	1.71984e-13	5.8535e-12	5163	7768	6144	1595	1126	2215	Pim3
ENSMUSG00000028001	2.09721	3.11317e-05	0.000205236	25387	87283	33822	19085	15173	4401	Fga
ENSMUSG00000028967	2.05588	1.35026e-51	1.29206e-48	14765	27521	19855	7785	5722	4067	Errfi1
ENSMUSG00000033860	1.9986	1.9084e-05	0.000132474	20992	68203	28302	16877	12416	4133	Fgg
ENSMUSG00000019997	1.92846	3.58841e-17	2.09375e-15	5410	8012	7386	2292	2963	1309	Ccn2
ENSMUSG00000007659	1.84419	1.21898e-16	6.42665e-15	5093	8379	6654	2330	3026	1298	Bcl2l1
ENSMUSG00000020777	1.78212	5.23414e-48	3.57753e-45	44175	69986	49188	20765	18497	16173	Acox1
ENSMUSG00000032420	1.71505	5.62072e-26	8.89002e-24	3970	8087	6080	2223	1883	2115	Nt5e
ENSMUSG00000063406	1.75872	2.5024e-28	5.26273e-26	2924	5295	4163	1482	1730	1041	Tmed5
ENSMUSG00000019923	1.76666	3.89107e-37	1.43206e-34	4763	8316	7087	2672	2569	1714	Zwint
ENSMUSG00000024222	1.81337	1.20527e-26	2.0595e-24	4137	5465	4388	2046	1607	1173	Fkbp5
ENSMUSG00000010651	1.66549	3.23767e-10	6.20245e-09	6291	11243	8111	3277	1972	3799	Acaa1b
ENSMUSG00000019970	1.65989	1.50038e-08	2.08888e-07	5334	8578	6786	2872	1416	3150	Sgk1
ENSMUSG00000005125	1.7111	3.54108e-23	4.01001e-21	73193	132492	85704	50499	32073	23020	Ndrg1
ENSMUSG00000043091	1.69035	5.10852e-23	5.71736e-21	4025	6897	5355	2236	2419	1295	Tuba1c
ENSMUSG00000032786	1.59605	4.28959e-11	9.62417e-10	9655	18210	13422	3696	6319	5215	Alas1
ENSMUSG00000031584	1.59743	9.47274e-23	1.02423e-20	4595	12246	7891	3468	3431	2262	Gsr
ENSMUSG00000049382	1.66515	3.9701e-11	8.98106e-10	7515	13343	12443	4308	5859	2279	Krt8
ENSMUSG00000047731	1.59998	1.42094e-42	6.79849e-40	3050	6212	3655	2003	1555	1320	Wbp1l
ENSMUSG00000030878	1.59202	3.245e-13	1.05081e-11	3369	4792	3743	1459	1367	1720	Cdr2
ENSMUSG00000020250	1.53305	3.38733e-17	1.98247e-15	5940	14575	10339	4510	4906	2710	Txnrd1
ENSMUSG00000034993	1.57269	4.48969e-12	1.21361e-10	4020	7777	5588	2493	3098	1257	Vat1
ENSMUSG00000025503	1.52241	2.13802e-16	1.09113e-14	7241	17496	12330	5292	6093	3283	Taldo1
ENSMUSG00000025176	1.55504	2.90428e-22	2.9723e-20	4429	6936	5085	2787	1809	1980	Hoga1
ENSMUSG00000022010	1.48851	1.50877e-06	1.37894e-05	28422	54614	40453	20082	25603	6770	Tsc22d1
ENSMUSG00000024900	1.46447	2.95426e-23	3.39234e-21	12295	21918	15148	9678	6066	5311	Cpt1a
ENSMUSG00000031278	1.43887	2.18307e-13	7.3169e-12	4532	8232	5424	2692	3445	1679	Acsl4
ENSMUSG00000020869	1.40903	1.4703e-20	1.22876e-18	3199	6482	4381	2181	2454	1451	Lrrc59
ENSMUSG00000003849	1.37333	8.67432e-16	4.00988e-14	1994	4834	3340	1552	1779	1097	Nqo1
ENSMUSG00000041959	1.40268	7.16895e-08	8.67253e-07	5004	11007	8159	3556	5147	1869	S100a10
ENSMUSG00000029426	1.42987	1.03026e-17	6.48588e-16	2815	4560	3124	1806	1798	1015	Scarb2
ENSMUSG00000026473	1.30612	1.99488e-09	3.27147e-08	9792	23252	15499	8253	5343	8040	Glul
ENSMUSG00000000385	1.37785	1.14561e-19	8.56435e-18	5017	7710	5717	2904	2697	2638	Tmprss2
ENSMUSG00000032978	1.26561	4.55839e-09	7.0071e-08	4210	13872	7267	3668	4493	3186	Guca2b
ENSMUSG00000024640	1.37568	5.38295e-17	3.00347e-15	2975	4703	2980	1648	1870	1276	Psat1
ENSMUSG00000016194	1.27525	2.69112e-09	4.3093e-08	1683	3926	2311	1044	1209	1310	Hsd11b1
ENSMUSG00000029201	1.32445	3.39002e-10	6.47487e-09	3363	8719	6558	3246	3478	1763	Ugdh
ENSMUSG00000021585	1.36042	4.77236e-17	2.6942e-15	2492	4897	3808	2119	1890	1100	Cast
ENSMUSG00000050335	1.33952	8.06859e-10	1.41407e-08	3642	6822	4979	2158	3294	1596	Lgals3
ENSMUSG00000028127	1.38638	6.72936e-18	4.33624e-16	11775	15701	12964	7460	5650	5384	Abcd3
ENSMUSG00000020427	1.4055	8.0826e-13	2.45922e-11	3511	5065	4402	2676	2096	1199	Igfbp3
ENSMUSG00000028980	1.32104	1.62738e-08	2.25035e-07	12414	27304	15306	9510	11364	4528	H6pd
ENSMUSG00000005054	1.35913	2.58481e-11	6.07716e-10	3835	6262	4857	2499	3013	1407	Cstb
ENSMUSG00000028961	1.28577	1.16434e-08	1.66914e-07	5246	13908	8953	4597	5802	2618	Pgd
ENSMUSG00000026976	1.32799	1.81983e-15	8.15643e-14	2209	4311	3761	1780	1848	1135	Pax8
ENSMUSG00000021477	1.33521	2.0624e-20	1.694e-18	31212	56424	35461	22944	21285	12901	Ctsl
ENSMUSG00000008540	1.29756	1.12508e-15	5.15113e-14	4125	8903	5140	3201	3355	1903	Mgst1
ENSMUSG00000021996	1.30519	3.09408e-18	2.06555e-16	14049	27082	20357	9827	11564	7259	Esd
ENSMUSG00000021620	1.31398	2.22096e-21	2.00494e-19	4389	7055	4929	2799	2455	2378	Acot12
ENSMUSG00000031167	1.32721	2.36682e-31	5.80721e-29	3405	5651	4381	2377	2198	1690	Rbm3
ENSMUSG00000029328	1.33807	6.33971e-19	4.41198e-17	3741	6131	5081	2819	2599	1605	Hnrnpdl
ENSMUSG00000033685	1.30427	3.05326e-12	8.49322e-11	4127	5635	3930	2211	2156	2124	Ucp2
ENSMUSG00000019851	1.30941	8.37708e-22	8.05631e-20	2148	3437	2894	1536	1462	1036	Perp
ENSMUSG00000032278	1.3047	1.1491e-25	1.67874e-23	2758	4301	3352	1882	1704	1368	Paqr5
ENSMUSG00000008730	1.2453	3.97918e-17	2.30768e-15	2953	6813	5307	2728	2353	2105	Hipk1
ENSMUSG00000024661	1.24482	4.86744e-11	1.08011e-09	131855	299462	189840	99126	129997	68046	Fth1
ENSMUSG00000029273	1.22832	2.23777e-17	1.35099e-15	17142	30765	21285	12188	10321	11156	Sult1d1
ENSMUSG00000055320	1.22623	1.36927e-12	4.05651e-11	3347	6674	5655	2463	3004	2173	Tead1
ENSMUSG00000022462	1.22716	3.93849e-06	3.25875e-05	3986	10806	8388	4105	5193	2013	Slc38a2
ENSMUSG00000031373	1.19493	2.10984e-21	1.93197e-19	1755	3663	2479	1409	1296	1194	Car5b
ENSMUSG00000041698	1.24635	9.5978e-21	8.09175e-19	2010	3478	2786	1763	1254	1082	Slco1a1
ENSMUSG00000028713	1.25867	4.07679e-15	1.74936e-13	24330	40444	28870	21731	13069	11686	Cyp4b1
ENSMUSG00000048578	-0.843989	3.0044e-11	6.97794e-10	4848	10073	5544	15370	13930	12162	Mlec
ENSMUSG00000029772	-0.818083	0.000121588	0.000682392	1683	2641	1848	4814	3150	4557	Ahcyl2
ENSMUSG00000061906	-0.814941	5.4319e-06	4.33872e-05	4119	6347	5303	12263	8972	10985	Ugt2b38
ENSMUSG00000021947	-0.824233	0.00014677	0.000802996	1236	2018	1454	4187	2227	3264	Cryl1
ENSMUSG00000032372	-0.783718	1.30829e-07	1.4957e-06	3203	4466	3713	9223	8293	5960	Plscr2
ENSMUSG00000028024	-0.846226	8.53056e-06	6.5043e-05	1338	2233	1761	4688	2796	3646	Enpep
ENSMUSG00000055065	-0.91272	4.4612e-11	9.97412e-10	2024	5039	2767	7721	7265	5647	Ddx17
ENSMUSG00000025497	-0.868118	1.13536e-16	6.05252e-15	1101	1956	1323	3645	3037	2580	Cdhr5
ENSMUSG00000038173	-0.842349	1.76512e-05	0.000123603	1191	1547	1272	3372	2376	2785	Enpp6
ENSMUSG00000032560	-0.915166	5.04281e-09	7.65948e-08	1336	2718	1654	4780	3438	3941	Dnajc13
ENSMUSG00000020733	-0.915621	1.62471e-21	1.5094e-19	1509	2839	1896	5168	4576	3800	Slc9a3r1
ENSMUSG00000023367	-0.907513	1.56837e-10	3.1796e-09	4870	9315	5841	16527	16853	10147	Tmem176a
ENSMUSG00000070436	-0.953327	1.50158e-07	1.69441e-06	1053	2295	1433	3640	4484	2426	Serpinh1
ENSMUSG00000017453	-0.939043	3.94667e-07	4.11615e-06	1393	2644	1889	6009	3242	3909	Pipox
ENSMUSG00000031441	-1.04446	1.80094e-13	6.11105e-12	4792	12656	7344	21815	19381	15643	Atp11a
ENSMUSG00000053907	-1.02482	1.33763e-13	4.62086e-12	2909	6105	3219	10701	9005	8347	Mat2a
ENSMUSG00000034926	-1.02512	1.51359e-10	3.07507e-09	2202	4628	2865	7527	9200	5679	Dhcr24
ENSMUSG00000024180	-1.01904	3.18678e-07	3.39134e-06	1024	1900	1046	3930	2310	2959	Tmem8
ENSMUSG00000029810	-1.02227	1.57327e-11	3.88507e-10	5305	10910	6649	20290	21036	12139	Tmem176b
ENSMUSG00000030934	-1.00708	3.47701e-14	1.3099e-12	2101	3278	2409	6806	5931	5516	Oat
ENSMUSG00000062210	-0.992126	0.000137329	0.000759157	1116	1534	1156	3903	1860	3160	Tnfaip8
ENSMUSG00000040998	-1.03488	2.27771e-05	0.000155793	1125	1394	1040	2507	2831	3153	Npnt
ENSMUSG00000015806	-1.04279	1.32652e-05	9.63633e-05	1185	1752	1159	4058	2240	3515	Qdpr
ENSMUSG00000025321	-1.08656	4.4377e-12	1.20126e-10	1262	2288	1523	4173	3950	4092	Itgb8
ENSMUSG00000024131	-1.09561	2.06461e-09	3.37425e-08	2883	5490	3589	12031	7363	9725	Slc3a1
ENSMUSG00000054619	-1.0776	5.10646e-11	1.1298e-09	1647	3169	2093	7566	4421	4865	Mettl7a1
ENSMUSG00000052520	-1.16368	6.34372e-09	9.44795e-08	5244	9683	6963	23074	13460	19436	Cyp2j5
ENSMUSG00000055737	-1.20822	1.40079e-20	1.1758e-18	3215	7407	4035	14177	12738	10967	Ghr
ENSMUSG00000024899	-1.20134	2.85003e-07	3.06533e-06	1045	2031	1584	4928	2732	4468	Papss2
ENSMUSG00000070348	-1.2284	2.93658e-13	9.62332e-12	1309	2967	2266	6644	4999	5589	Ccnd1
ENSMUSG00000048022	-1.249	5.91239e-09	8.86071e-08	1128	2132	1255	5251	2846	4126	Tmem229a
ENSMUSG00000027227	-1.24454	9.61378e-06	7.23794e-05	4336	7087	5363	20617	8289	17059	Sord
ENSMUSG00000039988	-1.25204	2.63796e-13	8.7648e-12	1142	1945	1404	5003	3307	4038	Ankrd13c
ENSMUSG00000032492	-1.22457	8.09017e-11	1.72801e-09	1915	2493	1865	6725	5067	5590	Pth1r
ENSMUSG00000036083	-1.28834	2.81575e-26	4.6455e-24	1607	3393	2204	8472	6039	5610	Slc17a3
ENSMUSG00000022821	-1.31602	5.81033e-07	5.86488e-06	1228	1835	1460	5596	2651	4856	Hgd
ENSMUSG00000035769	-1.33923	3.31842e-11	7.60573e-10	1516	2513	1696	6541	4199	5881	Xylb
ENSMUSG00000027070	-1.42225	1.43517e-08	2.00631e-07	7568	16064	12188	38689	24378	43122	Lrp2
ENSMUSG00000030800	-1.35891	6.77072e-12	1.77019e-10	1213	1799	1194	4576	3529	4376	Prss8
ENSMUSG00000028716	-1.41937	1.59606e-19	1.17032e-17	2027	3593	1932	8187	8038	6868	Pdzk1ip1
ENSMUSG00000040181	-1.39504	1.95926e-10	3.90994e-09	1886	2795	2105	10029	4848	6360	Fmo1
ENSMUSG00000026185	-1.58569	5.21124e-13	1.63229e-11	1038	2642	2182	8724	4996	6137	Igfbp5
ENSMUSG00000051497	-1.52987	2.72841e-22	2.80733e-20	2940	4345	2864	13823	10400	10266	Kcnj16
ENSMUSG00000093930	-1.626	4.43667e-13	1.4128e-11	2096	4152	2929	9978	8816	12531	Hmgcs1
ENSMUSG00000031451	-1.56574	1.02795e-40	4.5751e-38	1435	2619	1569	7707	6249	5274	Gas6
ENSMUSG00000030562	-1.60049	1.04477e-11	2.65888e-10	2102	2904	2110	11194	5729	8595	Nox4
ENSMUSG00000058488	-1.68164	2.49825e-09	4.02115e-08	1501	2854	2033	9925	4248	8983	Kl
ENSMUSG00000046082	-1.63444	2.66192e-18	1.7875e-16	1327	1620	1237	6341	4761	4550	Tmem174
ENSMUSG00000015970	-1.74014	4.02828e-25	5.54628e-23	1688	3289	1698	8351	9418	7394	Chdh
ENSMUSG00000037098	-1.7353	5.64166e-34	1.68703e-31	1333	2435	1387	8449	5982	5445	Rab11fip3
ENSMUSG00000025059	-1.75879	1.26774e-10	2.62292e-09	1940	2929	2335	10924	5728	11332	Gk
ENSMUSG00000025937	-1.75753	1.36123e-14	5.47293e-13	1929	3058	2212	11179	6486	10349	Lactb2
ENSMUSG00000026726	-2.04202	3.09813e-21	2.75777e-19	1384	2965	2115	10400	7762	11316	Cubn
ENSMUSG00000038298	-2.36864	7.09855e-22	6.86121e-20	2273	3015	2138	16133	11115	17302	Pdzk1
ENSMUSG00000021207	-2.39703	0.00128966	0.00529759	1503	1553	1732	15341	2547	12665	Akr1c21
ENSMUSG00000038843	-2.56497	4.36221e-48	3.092e-45	1039	1815	1110	10304	7431	9048	Gcnt1
ENSMUSG00000029700	-2.51435	3.42652e-16	1.66862e-14	2790	4978	2046	30221	27276	9527	Slc13a1
ENSMUSG00000020051	-2.62477	4.52393e-06	3.69357e-05	1105	1143	1125	12492	3391	9506	Pah
