# Supplementary material for: Loss of nephric augmenter of liver regeneration facilitates acute kidney injury via ACSL4‐mediated ferroptosis
Source: J Cell Mol Med. 2023 Dec 13;28(3):e18076. doi: 10.1111/jcmm.18076 (PMC10844764; doi:10.1111/jcmm.18076)
Supplement: Supplementary file 9 — Table S5. [file JCMM-28-e18076-s005.xlsx]

## Sheet: Mean
	siACSL4				siNC
compound name	A1	A2	A3	Mean siACSL4	B1	B2	B3	Mean siNC
±11-HDoHE	0.0080536	0.0160472	0.00613998	0.0100803	0.0101916	1.41484e-05	1.31019e-05	0.00340628
±12(13)-DiHOME	0.0553009	0.0329845	3.4322e-05	0.0294399	0.0506307	1.41484e-05	1.31019e-05	0.016886
±12(13)-EpOME	0.0156597	0.0140343	0.00792035	0.0125381	0.00272463	0.00859224	0.00719058	0.00616915
±13-HDoHE	0.00533816	0.00406607	0.00359265	0.00433229	0.0065626	0.00835646	0.000912841	0.0052773
±14(15)-EET	4.03737e-05	0.0034385	3.4322e-05	0.00117106	2.65421e-05	0.000108484	0.00142272	0.00051925
±19,20-EpDPE	0.0255013	0.0325244	0.035078	0.0310346	0.020585	0.0181641	0.0240941	0.0209477
±8(9)-EET	0.0508002	0.0587276	0.0627338	0.0574205	0.0704489	0.0681552	0.0546596	0.0644212
±8-HDoHE	0.00859443	0.0148718	0.00578192	0.00974939	0.0193518	0.0262745	0.0110822	0.0189028
±9(10)-DiHOME	0.0567632	0.0172836	3.4322e-05	0.0246937	0.0406363	1.41484e-05	1.31019e-05	0.0135545
±9(10)-EpOME	0.0295098	0.0246786	0.0260139	0.0267341	0.0217486	0.013188	0.0163378	0.0170914
11-dehydro TXB2	0.0847445	0.0871613	0.0559487	0.0759515	0.0684412	0.0529764	0.0150973	0.045505
11S-HETE	0.00145549	4.74847e-05	0.000577346	0.000693441	0.00278125	0.0022601	1.31019e-05	0.00168482
12S-HETE	0.0123035	0.0169555	0.0093011	0.0128534	0.0185833	0.0237541	0.00761251	0.01665
13,14-dihydro PGF2α	0.252565	0.250663	0.356489	0.286573	2.65421e-05	0.170642	0.299791	0.15682
13-OxoODE	0.0190649	0.0353171	0.0288461	0.0277427	0.0142577	0.0188306	0.00891258	0.0140003
13S-HODE	0.0466969	0.0602635	0.0444919	0.0504841	0.022601	0.0324856	0.0257541	0.0269469
13S-HOTrE	4.03737e-05	4.74847e-05	3.4322e-05	4.07268e-05	2.65421e-05	0.00235148	0.00649593	0.00295799
14,15-LTD4	0.000609899	4.74847e-05	0.000150763	0.000269382	2.65421e-05	0.000378365	0.000345609	0.000250172
15-deoxy-delta12,14-PGJ2	0.11841	0.107778	0.0830773	0.103088	0.0709923	0.113297	0.1305	0.104929
15-keto PGE2	0.240897	0.219382	0.109907	0.190062	2.65421e-05	1.41484e-05	0.118632	0.0395576
15-keto PGF1α	0.0368018	4.74847e-05	3.4322e-05	0.0122945	0.0182671	0.0222504	0.01603	0.0188491
15S-HEPE	4.03737e-05	4.74847e-05	3.4322e-05	4.07268e-05	2.65421e-05	0.00424448	0.00353747	0.00260283
19R-hydroxy PGE2	0.877261	0.94029	0.797759	0.87177	0.459757	0.475935	0.497456	0.477716
1a,1b-dihomo PGE2	4.03737e-05	0.00197021	0.00195551	0.00132203	2.65421e-05	1.41484e-05	1.31019e-05	1.79308e-05
2,3-dinor TXB2	1.38119	0.780115	0.750809	0.970703	0.621549	1.10291	0.635065	0.786509
20-COOH-AA	0.00534638	0.00735309	0.00441414	0.00570454	0.00658273	1.41484e-05	1.31019e-05	0.00220333
5-oxoETE	0.000487241	4.74847e-05	3.4322e-05	0.000189683	0.0131218	0.00348206	1.31019e-05	0.005539
6-keto PGF1α	4.03737e-05	0.185719	0.196371	0.127377	2.65421e-05	0.343116	1.31019e-05	0.114385
6S-LXA4	0.0139565	4.74847e-05	0.00087291	0.00495897	0.00410325	0.0149696	0.00983944	0.00963742
8-iso PGF2α	0.138325	0.0777338	0.0804152	0.0988247	0.124059	0.0845475	0.104889	0.104498
8-iso5-keto PGF2β	0.839715	0.622981	0.605176	0.689291	0.352445	0.57735	0.49374	0.474512
9-Nitrooleic Acid	0.0286842	0.0168708	0.0326561	0.0260704	0.00838671	0.0153071	0.00405934	0.00925106
9-OxoODE	0.0162772	0.0292525	0.0158397	0.0204565	0.0110877	0.0263652	0.00843833	0.0152971
9S-HODE	0.0855503	0.108233	0.0951672	0.0963169	0.0409293	0.0502079	0.0499182	0.0470184
ARA	13.9642	22.7879	9.73203	15.4947	15.2739	21.6352	11.7793	16.2294
DHA	10.7329	17.6297	7.57892	11.9805	20.1349	25.6222	10.1896	18.6489
DTA	1.81737	7.32808	1.94398	3.69648	4.52065	5.41653	1.89388	3.94369
EPA	1.76544	4.43256	1.8445	2.68083	2.20957	3.03477	1.19824	2.14752
LTE4	0.0128519	0.0110695	0.0125322	0.0121512	0.00780054	0.0158673	0.00998329	0.011217
PGD1	0.0654598	4.74847e-05	0.0607188	0.0420754	0.0273025	0.0283568	0.0332838	0.0296477
PGD2	0.278176	0.202096	0.0231531	0.167808	0.0780608	1.41484e-05	1.31019e-05	0.0260294
PGD3	0.0194279	0.0183001	0.0129259	0.0168846	0.0094731	0.0313828	0.0111267	0.0173275
PGE1	4.03737e-05	0.00796801	0.00204757	0.00335198	0.00385341	0.00238855	0.00499095	0.0037443
PGE3	4.03737e-05	0.0722336	0.079259	0.050511	2.65421e-05	1.41484e-05	1.31019e-05	1.79308e-05
PGF3α	0.121631	0.0484314	0.0880639	0.0860422	0.0679543	0.0857519	0.060992	0.0715661
TXB1	0.113579	0.185364	0.209271	0.169405	0.091955	0.178125	0.0879146	0.119332
TXB2	0.364714	0.295707	0.321507	0.327309	0.136735	0.299806	0.235014	0.223851
TXB3	0.599908	0.26353	0.13298	0.332139	0.137256	0.181368	0.282025	0.200217
