# Supplementary material for: Loss of nephric augmenter of liver regeneration facilitates acute kidney injury via ACSL4‐mediated ferroptosis
Source: J Cell Mol Med. 2023 Dec 13;28(3):e18076. doi: 10.1111/jcmm.18076 (PMC10844764; doi:10.1111/jcmm.18076)
Supplement: Supplementary file 10 — Table S6. [file JCMM-28-e18076-s002.xlsx]

## Sheet: table 6
Suppl table 6 . Sequences of the oligonucleotides for shRNA, overexpression,siRNA, real-time PCR
Assay				Sequence
shRNA		h-ALR		GTGTGCTAAGACCTAAGA
OE-ALR		h-ALR		CATGGCGGCGCCCGGCGAGCGGGGCCGCTTCCACGGCGGGAACCTCTTCTTCCTGCCGGGGGGCGCGCGCTCCGAGATGATGGACGACCTGGCGACCGACGCGCGGGGCCGGGGCGCGGGGCGGAGAGACGCGGCCGCCTCGGCCTCGACGCCAGCCCAGGCGCCGACCTCCGATTCTCCTGTCGCCGAGGACGCCTCCCGGAGGCGGCCGTGCCGGGCCTGCGTCGACTTCAAGACGTGGATGCGGACGCAGCAGAAGCGGGACACCAAGTTTAGGGAGGACTGCCCGCCGGATCGCGAGGAACTGGGCCGCCACAGCTGGGCTGTCCTCCACACCCTGGCCGCCTACTACCCCGACCTGCCCACCCCAGAACAGCAGCAAGACATGGCCCAGTTCAT…
siRNA		h-ACSL4		GCAAUAAUCCUGCUAUGGA tt
				UCCAUAGCAGGAUUAUUGC tt
Real-Time PCR		h-ALR		GTGAGGAGTGTGCTGAAGACC
				TGAGCAGTCGAAGTCAGGCTTG
		h-ACSL4		CATCCCTGGAGCAGATACTCT
				TCACTTAGGATTTCCCTGGTCC
		h-CPT1		CAGGAGTCAGTTTGGCGGTT
				TCGTGGACAGGACATTGTGG
		h-CPT2		TGCCATCCACTTTGAGCACT
				GGGGTCTGAGTGCTGTCTTT
		h-ACOX1		CTTGCTTCACCAGGCAACTG
				CTGTCTGGGCATAAGTGCCA
		h-ACOX2		ACTGAAGCCACCTATGACGC
				AGTCTCCAGGCCACCATTTG
		h-PPARα		GATGCGCTGACAGATGGAGA
				TAGAGACGGCTCTTCTGCCT
		h-GAPDH		TGTTCGACAGTCAGCCGC
				GGTGTCTGAGCGA TGTGGC
		m-ALR		AATTGGGTCGCCACACCTG
				GGCCAGCGTATGGAGGAAA
		m-Neo-del		GCTCAAGCCAATCTCTCAGCTT
				ATCTAGAGTTTCTAGGTAGGGCCTG
		m-Ggt1-Cre		CATCACATCAGGCACCCCAGAA
				GAACATCTTCAGGTTCTGCGGGA
		m-GPX4		TGGTTTACGAATCCTGGCCT
				TGGGCTGGACTTTCATCCAT
		m-ACSL4		GCTATGACGCCCCTCTTTGT
				GAATCGGTGTGTCTGAGGGG
		m-xCT		GGTGTGTAATGATAGGGCAGC
				TCGTGACTTCCCCTTTGCTA
		m-KIM-1		GCTCAGGGTCTCCTTCACAG
				CCACAGCGCCTGGGAG
		m-NGAL		TGTCACCTCCATCCTGGTCA
				CTGTACCTGAGGATACCTGTGC
		m-CPT1		GGTCTTCTCGGGTCGAAAGC
				TCCTCCCACCAGTCACTCAC
		m-CPT2		CAATGAGGAAACCCTGAGGA
				GATCCTTCATCGGGAAGTCA
		m-ACOX1		CTTGGATGGTAGTCCGGAGA
				TGGCTTCGAGTGAGGAAGTT
		m-ACOX2		TACCAACGCCTGTTTGAGTG
				TTTCCAGCTTTGCATCAGTG
		m-PPARα		TGCAAACTTGGACTTGAACG
				GATCAGCATCCCGTCTTTGT
		m-actin		AGAGGGAAATCGTGCGTGAC
				CAATAGTGATGACCTGGCCGT
		m-GAPDH		AGGTCGGTGTGAACGGATTTG
				TGTAGACCATGTAGTTGAGGTCA
